# Supplementary material for: Ion-pairing assemblies of π-extended anion-responsive organoplatinum complexes
Source: Sci Technol Adv Mater. 2024 Feb 6;25(1):2313958. doi: 10.1080/14686996.2024.2313958 (PMC10898271; doi:10.1080/14686996.2024.2313958)
Supplement: Supplemental Material [file TSTA_A_2313958_SM6112.cif]

 
data_ymu-20-1
 
_audit_creation_method            'SHELXL-2014/7'
_shelx_SHELXL_version_number      '2014/7'
_chemical_name_systematic         ?
_chemical_name_common             ?
_chemical_melting_point           ?
_chemical_formula_moiety          
'C35 H32 F2 N2 O2'
_chemical_formula_sum
 'C35 H32 F2 N2 O2' 
_chemical_formula_weight          550.62

loop_
 _atom_type_symbol
 _atom_type_description
 _atom_type_scat_dispersion_real
 _atom_type_scat_dispersion_imag
 _atom_type_scat_source
 'C'  'C'  -0.0001   0.0005
 'International Tables Vol C Tables 4.2.6.8 and 6.1.1.4'
 'H'  'H'   0.0000   0.0000
 'International Tables Vol C Tables 4.2.6.8 and 6.1.1.4'
 'O'  'O'   0.0017   0.0018
 'International Tables Vol C Tables 4.2.6.8 and 6.1.1.4'
 'N'  'N'   0.0005   0.0010
 'International Tables Vol C Tables 4.2.6.8 and 6.1.1.4'
 'F'  'F'   0.0038   0.0031
 'International Tables Vol C Tables 4.2.6.8 and 6.1.1.4'
 
_space_group_crystal_system       triclinic
_space_group_IT_number            2
_space_group_name_H-M_alt         'P -1'
_space_group_name_Hall            '-P 1'
 
_shelx_space_group_comment
;
The symmetry employed for this shelxl refinement is uniquely defined
by the following loop, which should always be used as a source of
symmetry information in preference to the above space-group names.
They are only intended as comments.
;
 
loop_
 _space_group_symop_operation_xyz
 'x, y, z'
 '-x, -y, -z'
 
_cell_length_a                    13.939(13)
_cell_length_b                    15.653(15)
_cell_length_c                    22.30(2)
_cell_angle_alpha                 91.48(2)
_cell_angle_beta                  90.724(14)
_cell_angle_gamma                 114.070(11)
_cell_volume                      4440(7)
_cell_formula_units_Z             6
_cell_measurement_temperature     100(2)
_cell_measurement_reflns_used     0.829
_cell_measurement_theta_min       15.330
_cell_measurement_theta_max       91446
 
_exptl_crystal_description        'block'
_exptl_crystal_colour             'yellow'
_exptl_crystal_density_meas       'not measured'
_exptl_crystal_density_method     ?
_exptl_crystal_density_diffrn     1.235          
_exptl_crystal_F_000              1740
_exptl_transmission_factor_min    ?
_exptl_transmission_factor_max    ?
_exptl_crystal_size_max           0.135
_exptl_crystal_size_mid           0.135
_exptl_crystal_size_min           0.088
_exptl_absorpt_coefficient_mu     0.036
_shelx_estimated_absorpt_T_min    0.995
_shelx_estimated_absorpt_T_max    0.997
_exptl_absorpt_correction_type    multi-scan
_exptl_absorpt_correction_T_min   0.5431
_exptl_absorpt_correction_T_max   1.0000
_exptl_absorpt_process_details    
;
PROCESS-AUTO (1998). Automatic Data Acquisition and Processing Package
for 2D image data. Rigaku Corporation, Tokyo, Japan.
;
_exptl_absorpt_special_details    ?
_diffrn_ambient_temperature       100(2)
_diffrn_radiation_wavelength      0.4134
_diffrn_radiation_type            'Synchrotron'
_diffrn_source                    'BL02B1 beamline SPring-8'
_diffrn_measurement_device_type   'Pilatus3 CdTe 1M'
_diffrn_measurement_method        '\w'
_diffrn_detector_area_resol_mean  5.814
_diffrn_reflns_number             91446
_diffrn_reflns_av_unetI/netI      0.1421
_diffrn_reflns_av_R_equivalents   0.1696
_diffrn_reflns_limit_h_min        -17
_diffrn_reflns_limit_h_max        17
_diffrn_reflns_limit_k_min        -19
_diffrn_reflns_limit_k_max        19
_diffrn_reflns_limit_l_min        -28
_diffrn_reflns_limit_l_max        28
_diffrn_reflns_theta_min          0.829
_diffrn_reflns_theta_max          15.330
_diffrn_reflns_theta_full         14.362
_diffrn_measured_fraction_theta_max   0.985
_diffrn_measured_fraction_theta_full  0.999
_diffrn_reflns_Laue_measured_fraction_max    0.985
_diffrn_reflns_Laue_measured_fraction_full   0.999
_diffrn_reflns_point_group_measured_fraction_max   0.985
_diffrn_reflns_point_group_measured_fraction_full  0.999
_reflns_number_total              19154
_reflns_number_gt                 13564
_reflns_threshold_expression      'I > 2\s(I)'
_reflns_Friedel_coverage          0.000
_reflns_Friedel_fraction_max      .
_reflns_Friedel_fraction_full     .
 
_reflns_special_details
;
 Reflections were merged by SHELXL according to the crystal
 class for the calculation of statistics and refinement.
 
 _reflns_Friedel_fraction is defined as the number of unique
 Friedel pairs measured divided by the number that would be
 possible theoretically, ignoring centric projections and
 systematic absences.
;
 
_computing_data_collection        ?
_computing_cell_refinement        ?
_computing_data_reduction         ?
_computing_structure_solution     ?
_computing_structure_refinement 'SHELXL-2014/7 (Sheldrick, 2014)'
_computing_molecular_graphics     ?
_computing_publication_material   ?
_refine_special_details           ?
_refine_ls_structure_factor_coef  Fsqd
_refine_ls_matrix_type            full
_refine_ls_weighting_scheme       calc
_refine_ls_weighting_details
'w=1/[\s^2^(Fo^2^)+(0.1907P)^2^] where P=(Fo^2^+2Fc^2^)/3'
_atom_sites_solution_primary      ?
_atom_sites_solution_secondary    ?
_atom_sites_solution_hydrogens    mixed
_refine_ls_hydrogen_treatment     mixed
_refine_ls_extinction_method      none
_refine_ls_extinction_coef        .
_refine_ls_number_reflns          19154
_refine_ls_number_parameters      1209
_refine_ls_number_restraints      0
_refine_ls_R_factor_all           0.1100
_refine_ls_R_factor_gt            0.0954
_refine_ls_wR_factor_ref          0.2923
_refine_ls_wR_factor_gt           0.2691
_refine_ls_goodness_of_fit_ref    0.992
_refine_ls_restrained_S_all       0.992
_refine_ls_shift/su_max           0.001
_refine_ls_shift/su_mean          0.000
 
loop_
 _atom_site_label
 _atom_site_type_symbol
 _atom_site_fract_x
 _atom_site_fract_y
 _atom_site_fract_z
 _atom_site_U_iso_or_equiv
 _atom_site_adp_type
 _atom_site_occupancy
 _atom_site_site_symmetry_order  
 _atom_site_calc_flag
 _atom_site_refinement_flags_posn
 _atom_site_refinement_flags_adp
 _atom_site_refinement_flags_occupancy
 _atom_site_disorder_assembly
 _atom_site_disorder_group
O7 O 0.91338(12) 0.42621(11) 0.55855(7) 0.0350(4) Uani 1 1 d . . . . .
O002 O 0.61706(12) 0.48458(11) 0.07181(7) 0.0382(4) Uani 1 1 d . . . . .
O003 O 0.85749(13) 0.38236(11) 0.66748(7) 0.0392(4) Uani 1 1 d . . . . .
H109 H 0.884(3) 0.413(3) 0.625(2) 0.107(15) Uiso 1 1 d . . . . .
O004 O 0.45832(13) 0.32507(11) 1.18634(7) 0.0404(4) Uani 1 1 d . . . . .
O005 O 0.41490(13) 0.27219(11) 1.29508(7) 0.0406(4) Uani 1 1 d . . . . .
H107 H 0.446(3) 0.309(3) 1.2538(19) 0.095(13) Uiso 1 1 d . . . . .
O006 O 0.66426(13) 0.53841(13) -0.03658(8) 0.0449(4) Uani 1 1 d . . . . .
H108 H 0.621(4) 0.497(4) -0.001(2) 0.135(18) Uiso 1 1 d . . . . .
N007 N 0.65521(14) 0.50240(13) 0.19499(8) 0.0321(4) Uani 1 1 d . . . . .
H1 H 0.6029 0.4500 0.1828 0.039 Uiso 1 1 calc R U . . .
N008 N 0.75476(14) 0.26077(13) 0.75209(8) 0.0324(4) Uani 1 1 d . . . . .
H2 H 0.8001 0.3165 0.7649 0.039 Uiso 1 1 calc R U . . .
N009 N 0.89922(14) 0.38859(12) 0.43582(8) 0.0292(4) Uani 1 1 d . . . . .
H3 H 0.9493 0.4427 0.4475 0.035 Uiso 1 1 calc R U . . .
N00A N 0.43162(14) 0.29544(14) 1.06248(8) 0.0337(4) Uani 1 1 d . . . . .
H84 H 0.4875 0.3447 1.0750 0.030(12) Uiso 0.582(7) 1 calc R . P A 1
H85 H 0.4694 0.3549 1.0719 0.04(2) Uiso 0.418(7) 1 calc R . P A 2
N00B N 0.31697(14) 0.14656(13) 1.37840(8) 0.0313(4) Uani 1 1 d . . . . .
H5 H 0.3643 0.2012 1.3916 0.038 Uiso 1 1 calc R U . . .
N00C N 0.78795(14) 0.65000(14) -0.11976(8) 0.0349(4) Uani 1 1 d . . . . .
H6 H 0.7280 0.6056 -0.1326 0.042 Uiso 1 1 calc R U . . .
C00D C 0.84411(15) 0.34409(14) 0.53987(9) 0.0272(4) Uani 1 1 d . . . . .
C00E C 0.75989(16) 0.24307(14) 0.43725(10) 0.0287(4) Uani 1 1 d . . . . .
C00F C 0.29159(16) 0.11944(15) 1.31767(9) 0.0286(4) Uani 1 1 d . . . . .
C00G C 0.73354(15) 0.23022(15) 0.69146(9) 0.0278(4) Uani 1 1 d . . . . .
C00H C 0.83212(16) 0.32120(14) 0.47425(9) 0.0278(4) Uani 1 1 d . . . . .
C00I C 0.78982(15) 0.29618(14) 0.64453(9) 0.0276(4) Uani 1 1 d . . . . .
C00J C 0.65571(15) 0.13516(14) 0.68987(10) 0.0286(4) Uani 1 1 d . . . . .
C00K C 0.63102(16) 0.10927(15) 0.75144(10) 0.0306(4) Uani 1 1 d . . . . .
C00L C 0.77898(16) 0.27610(14) 0.58247(10) 0.0292(4) Uani 1 1 d . . . . .
H7 H 0.7284 0.2172 0.5678 0.035 Uiso 1 1 calc R U . . .
C00M C 0.18971(16) -0.00284(15) 1.37679(10) 0.0298(4) Uani 1 1 d . . . . .
C00N C 0.34532(16) 0.18764(15) 1.27138(10) 0.0297(4) Uani 1 1 d . . . . .
C00O C 0.82232(16) 0.66791(15) -0.05903(10) 0.0314(5) Uani 1 1 d . . . . .
C00P C 0.72349(16) 0.57009(15) 0.15715(10) 0.0299(4) Uani 1 1 d . . . . .
C00Q C 0.32958(16) 0.17165(15) 1.20886(10) 0.0304(5) Uani 1 1 d . . . . .
H8 H 0.2802 0.1126 1.1936 0.036 Uiso 1 1 calc R U . . .
C00R C 0.25561(16) 0.07371(15) 1.41484(10) 0.0308(4) Uani 1 1 d . . . . .
C00S C 0.52188(16) 0.37038(16) 0.83969(10) 0.0325(5) Uani 1 1 d . . . . .
C00T C 0.79861(16) 0.64483(15) 0.19480(10) 0.0314(5) Uani 1 1 d . . . . .
C00U C 0.77686(16) 0.61617(15) 0.04914(10) 0.0320(5) Uani 1 1 d . . . . .
H9 H 0.8414 0.6632 0.0641 0.038 Uiso 1 1 calc R U . . .
C00V C 0.70250(16) 0.55436(15) 0.09097(10) 0.0307(5) Uani 1 1 d . . . . .
C00W C 0.21219(16) 0.02510(14) 1.31554(10) 0.0287(4) Uani 1 1 d . . . . .
C00X C 0.78666(17) 0.26654(15) 0.37561(10) 0.0308(4) Uani 1 1 d . . . . .
C00Y C 0.15485(17) -0.03490(15) 1.26002(10) 0.0325(5) Uani 1 1 d . . . . .
H10 H 0.1243 -0.1017 1.2704 0.039 Uiso 1 1 calc R U . . .
H11 H 0.2061 -0.0268 1.2280 0.039 Uiso 1 1 calc R U . . .
C00Z C 0.77284(17) 0.61954(15) 0.25613(10) 0.0315(5) Uani 1 1 d . . . . .
C010 C 0.38759(16) 0.24400(15) 1.16698(10) 0.0322(5) Uani 1 1 d . . . . .
C011 C 0.55762(18) 0.41972(14) 0.41583(10) 0.0327(5) Uani 1 1 d . . . . .
C012 C 0.69259(16) 0.18897(16) 0.78883(10) 0.0324(5) Uani 1 1 d . . . . .
C013 C 0.87373(17) 0.35601(15) 0.37635(10) 0.0305(4) Uani 1 1 d . . . . .
C40 C 0.92823(18) 0.40397(15) 0.32406(10) 0.0335(5) Uani 1 1 d . . . . .
C015 C 0.94653(17) 0.77473(15) -0.11861(10) 0.0322(5) Uani 1 1 d . . . . .
C016 C 0.66917(17) 0.15152(14) 0.45402(10) 0.0335(5) Uani 1 1 d . . . . .
H12 H 0.6837 0.1343 0.4945 0.040 Uiso 1 1 calc R U . . .
H13 H 0.6654 0.1009 0.4253 0.040 Uiso 1 1 calc R U . . .
C017 C 1.00141(18) 0.46425(15) 0.21438(10) 0.0327(5) Uani 1 1 d . . . . .
C018 C 0.75448(16) 0.60718(15) -0.01308(10) 0.0319(5) Uani 1 1 d . . . . .
C44 C 0.25954(16) 0.07926(16) 1.47967(10) 0.0332(5) Uani 1 1 d . . . . .
C01A C 0.68352(17) 0.53147(15) 0.25486(10) 0.0322(5) Uani 1 1 d . . . . .
C42 C 0.62940(18) 0.48222(16) 0.30667(10) 0.0346(5) Uani 1 1 d . . . . .
C01C C 0.59372(17) 0.45236(15) 0.35611(10) 0.0339(5) Uani 1 1 d . . . . .
C01D C 0.86348(17) 0.70818(16) -0.34197(10) 0.0336(5) Uani 1 1 d . . . . .
C01E C 0.86272(17) 0.71276(16) -0.15635(10) 0.0326(5) Uani 1 1 d . . . . .
C01F C 0.92198(16) 0.74736(15) -0.05750(10) 0.0316(5) Uani 1 1 d . . . . .
C01G C 0.60024(16) 0.07296(14) 0.63506(10) 0.0303(4) Uani 1 1 d . . . . .
H14 H 0.5705 0.0066 0.6463 0.036 Uiso 1 1 calc R U . . .
H15 H 0.6520 0.0807 0.6034 0.036 Uiso 1 1 calc R U . . .
C01H C 0.96420(18) 0.43280(15) 0.27456(10) 0.0341(5) Uani 1 1 d . . . . .
C01I C 0.10786(17) -0.09574(15) 1.39911(11) 0.0345(5) Uani 1 1 d . . . . .
H16 H 0.1327 -0.1095 1.4379 0.041 Uiso 1 1 calc R U . . .
H17 H 0.1008 -0.1469 1.3700 0.041 Uiso 1 1 calc R U . . .
C01J C 0.55992(16) 0.46572(16) 0.82291(10) 0.0342(5) Uani 1 1 d . . . . .
H18 H 0.5620 0.5125 0.8515 0.041 Uiso 1 1 calc R U . . .
C01K C 0.06557(17) -0.00784(17) 1.23611(11) 0.0383(5) Uani 1 1 d . . . . .
H19 H 0.0120 -0.0202 1.2666 0.057 Uiso 1 1 calc R U . . .
H20 H 0.0335 -0.0451 1.1995 0.057 Uiso 1 1 calc R U . . .
H21 H 0.0951 0.0588 1.2272 0.057 Uiso 1 1 calc R U . . .
C01L C 1.11027(19) 0.50220(16) 0.20094(11) 0.0370(5) Uani 1 1 d . . . . .
H22 H 1.1610 0.5092 0.2317 0.044 Uiso 1 1 calc R U . . .
C01M C 0.51021(17) 0.09819(17) 0.60988(11) 0.0388(5) Uani 1 1 d . . . . .
H23 H 0.4555 0.0849 0.6398 0.058 Uiso 1 1 calc R U . . .
H24 H 0.4799 0.0607 0.5731 0.058 Uiso 1 1 calc R U . . .
H25 H 0.5388 0.1648 0.6009 0.058 Uiso 1 1 calc R U . . .
C43 C 0.85423(18) 0.70936(16) -0.22144(11) 0.0359(5) Uani 1 1 d . . . . .
C41 C 0.68917(17) 0.20009(17) 0.85364(10) 0.0369(5) Uani 1 1 d . . . . .
C01P C 0.44980(18) 0.38694(16) 0.43125(11) 0.0388(5) Uani 1 1 d . . . . .
H26 H 0.3984 0.3827 0.4016 0.047 Uiso 1 1 calc R U . . .
C01Q C 0.55186(17) 0.01529(16) 0.77436(11) 0.0358(5) Uani 1 1 d . . . . .
H27 H 0.5767 0.0047 0.8141 0.043 Uiso 1 1 calc R U . . .
H28 H 0.5497 -0.0358 0.7466 0.043 Uiso 1 1 calc R U . . .
C01R C 0.85629(17) 0.70958(16) -0.27649(11) 0.0355(5) Uani 1 1 d . . . . .
C01S C 0.23969(17) 0.06817(18) 1.59991(10) 0.0354(5) Uani 1 1 d . . . . .
C01T C -0.00176(17) -0.09289(17) 1.40719(11) 0.0384(5) Uani 1 1 d . . . . .
H29 H 0.0042 -0.0442 1.4374 0.058 Uiso 1 1 calc R U . . .
H30 H -0.0519 -0.1538 1.4204 0.058 Uiso 1 1 calc R U . . .
H31 H -0.0265 -0.0789 1.3689 0.058 Uiso 1 1 calc R U . . .
C01U C 0.63355(19) 0.42440(16) 0.46133(11) 0.0370(5) Uani 1 1 d . . . . .
H32 H 0.7055 0.4451 0.4515 0.044 Uiso 1 1 calc R U . . .
C01V C 0.82947(19) 0.67302(16) 0.31402(10) 0.0366(5) Uani 1 1 d . . . . .
H33 H 0.7764 0.6717 0.3435 0.044 Uiso 1 1 calc R U . . .
H34 H 0.8719 0.7393 0.3049 0.044 Uiso 1 1 calc R U . . .
C01W C 0.88976(18) 0.73554(15) 0.17743(11) 0.0376(5) Uani 1 1 d . . . . .
H35 H 0.8958 0.7863 0.2067 0.045 Uiso 1 1 calc R U . . .
H36 H 0.8741 0.7534 0.1374 0.045 Uiso 1 1 calc R U . . .
C01X C 0.59477(17) 0.49144(17) 0.76371(11) 0.0383(5) Uani 1 1 d . . . . .
H37 H 0.6209 0.5551 0.7529 0.046 Uiso 1 1 calc R U . . .
C45 C 0.48633(18) 0.34244(16) 0.90010(10) 0.0364(5) Uani 1 1 d . . . . .
C01Z C 0.43893(17) 0.01064(17) 0.78002(12) 0.0409(6) Uani 1 1 d . . . . .
H38 H 0.4402 0.0605 0.8079 0.061 Uiso 1 1 calc R U . . .
H39 H 0.3927 -0.0503 0.7952 0.061 Uiso 1 1 calc R U . . .
H40 H 0.4127 0.0188 0.7406 0.061 Uiso 1 1 calc R U . . .
C020 C 0.25242(17) 0.07490(16) 1.53515(11) 0.0356(5) Uani 1 1 d . . . . .
C021 C 0.73079(19) 0.21140(16) 0.31813(10) 0.0373(5) Uani 1 1 d . . . . .
H41 H 0.6892 0.1453 0.3279 0.045 Uiso 1 1 calc R U . . .
H42 H 0.7843 0.2127 0.2889 0.045 Uiso 1 1 calc R U . . .
C022 C 0.45479(19) 0.31422(18) 0.95049(11) 0.0407(6) Uani 1 1 d . . . . .
C023 C 0.67563(18) 0.20348(18) 0.90774(11) 0.0393(5) Uani 1 1 d . . . . .
C024 C 0.59018(19) 0.4209(2) 0.72086(11) 0.0413(6) Uani 1 1 d . . . . .
C025 C 0.65820(18) 0.20583(19) 0.97265(11) 0.0409(6) Uani 1 1 d . . . . .
C026 C 0.4188(2) 0.36065(17) 0.49068(12) 0.0440(6) Uani 1 1 d . . . . .
H43 H 0.3469 0.3389 0.5007 0.053 Uiso 1 1 calc R U . . .
C027 C 0.51708(19) 0.30029(17) 0.79509(11) 0.0396(5) Uani 1 1 d . . . . .
H44 H 0.4909 0.2363 0.8053 0.048 Uiso 1 1 calc R U . . .
C028 C 1.1431(2) 0.52950(17) 0.14201(11) 0.0423(6) Uani 1 1 d . . . . .
H45 H 1.2159 0.5564 0.1335 0.051 Uiso 1 1 calc R U . . .
C46 C 0.3647(14) 0.2322(12) 1.0982(8) 0.034(3) Uani 0.582(7) 1 d . . P A 1
C02A C 0.84308(18) 0.62251(17) -0.37456(12) 0.0399(5) Uani 1 1 d . . . . .
H46 H 0.8222 0.5659 -0.3537 0.048 Uiso 1 1 calc R U . . .
C02B C 1.04708(18) 0.85261(17) -0.14211(11) 0.0402(5) Uani 1 1 d . . . . .
H47 H 1.0288 0.8785 -0.1784 0.048 Uiso 1 1 calc R U . . .
H48 H 1.0757 0.9039 -0.1113 0.048 Uiso 1 1 calc R U . . .
C02C C 0.28075(19) 0.1493(2) 1.63842(12) 0.0438(6) Uani 1 1 d . . . . .
H49 H 0.3183 0.2089 1.6221 0.053 Uiso 1 1 calc R U . . .
C02D C 0.99530(19) 0.79230(17) -0.00296(11) 0.0412(6) Uani 1 1 d . . . . .
H50 H 0.9530 0.7955 0.0316 0.049 Uiso 1 1 calc R U . . .
H51 H 1.0437 0.8570 -0.0121 0.049 Uiso 1 1 calc R U . . .
C02E C 0.6021(2) 0.39833(18) 0.52100(11) 0.0424(6) Uani 1 1 d . . . . .
H52 H 0.6528 0.4022 0.5510 0.051 Uiso 1 1 calc R U . . .
C02F C 0.9256(2) 0.45346(19) 0.16727(11) 0.0434(6) Uani 1 1 d . . . . .
H53 H 0.8528 0.4291 0.1758 0.052 Uiso 1 1 calc R U . . .
C02G C 0.8946(2) 0.79300(18) -0.37440(11) 0.0414(6) Uani 1 1 d . . . . .
H54 H 0.9079 0.8505 -0.3535 0.050 Uiso 1 1 calc R U . . .
C02H C 0.4949(2) 0.36671(17) 0.53507(11) 0.0437(6) Uani 1 1 d . . . . .
C02I C 0.5511(2) 0.32622(19) 0.73649(12) 0.0450(6) Uani 1 1 d . . . . .
H55 H 0.5476 0.2797 0.7073 0.054 Uiso 1 1 calc R U . . .
C02J C 0.56090(18) 0.15902(19) 0.45367(13) 0.0466(6) Uani 1 1 d . . . . .
H56 H 0.5640 0.2089 0.4821 0.070 Uiso 1 1 calc R U . . .
H57 H 0.5060 0.0994 0.4653 0.070 Uiso 1 1 calc R U . . .
H58 H 0.5447 0.1735 0.4133 0.070 Uiso 1 1 calc R U . . .
C02K C 1.0672(2) 0.51660(19) 0.09570(12) 0.0463(6) Uani 1 1 d . . . . .
C02L C 0.99664(19) 0.7262(2) 0.17574(13) 0.0485(6) Uani 1 1 d . . . . .
H59 H 1.0134 0.7099 0.2155 0.073 Uiso 1 1 calc R U . . .
H60 H 1.0521 0.7857 0.1644 0.073 Uiso 1 1 calc R U . . .
H61 H 0.9917 0.6769 0.1463 0.073 Uiso 1 1 calc R U . . .
C02M C 0.8536(2) 0.62096(19) -0.43772(12) 0.0448(6) Uani 1 1 d . . . . .
H62 H 0.8396 0.5637 -0.4591 0.054 Uiso 1 1 calc R U . . .
C02N C 0.4011(8) 0.2728(6) 1.0046(5) 0.0292(16) Uani 0.582(7) 1 d . . P A 1
C02O C 0.1826(2) -0.0215(2) 1.62532(12) 0.0443(6) Uani 1 1 d . . . . .
H63 H 0.1547 -0.0764 1.6001 0.053 Uiso 1 1 calc R U . . .
C02P C 0.6864(2) 0.2923(2) 1.00573(12) 0.0472(6) Uani 1 1 d . . . . .
H64 H 0.7169 0.3499 0.9859 0.057 Uiso 1 1 calc R U . . .
C02Q C 0.9027(2) 0.6311(2) 0.34263(13) 0.0497(6) Uani 1 1 d . . . . .
H65 H 0.8604 0.5671 0.3548 0.075 Uiso 1 1 calc R U . . .
H66 H 0.9398 0.6697 0.3779 0.075 Uiso 1 1 calc R U . . .
H67 H 0.9539 0.6302 0.3132 0.075 Uiso 1 1 calc R U . . .
C02R C 0.9593(2) 0.4791(2) 0.10820(12) 0.0515(7) Uani 1 1 d . . . . .
H68 H 0.9090 0.4710 0.0770 0.062 Uiso 1 1 calc R U . . .
C02S C 0.2659(2) 0.1417(3) 1.70166(12) 0.0544(8) Uani 1 1 d . . . . .
H69 H 0.2939 0.1959 1.7275 0.065 Uiso 1 1 calc R U . . .
C02T C 0.8850(2) 0.7054(2) -0.46838(12) 0.0497(6) Uani 1 1 d . . . . .
C02U C 0.6685(2) 0.2918(2) 1.06863(13) 0.0545(7) Uani 1 1 d . . . . .
H70 H 0.6885 0.3492 1.0910 0.065 Uiso 1 1 calc R U . . .
C02V C 0.9055(3) 0.7914(2) -0.43708(12) 0.0526(7) Uani 1 1 d . . . . .
H71 H 0.9265 0.8477 -0.4583 0.063 Uiso 1 1 calc R U . . .
C02W C 0.6566(2) 0.2516(2) 0.28872(13) 0.0525(7) Uani 1 1 d . . . . .
H72 H 0.6030 0.2498 0.3173 0.079 Uiso 1 1 calc R U . . .
H73 H 0.6225 0.2138 0.2526 0.079 Uiso 1 1 calc R U . . .
H74 H 0.6978 0.3165 0.2778 0.079 Uiso 1 1 calc R U . . .
C02X C 1.0602(2) 0.7359(2) 0.01400(13) 0.0555(7) Uani 1 1 d . . . . .
H75 H 1.0125 0.6720 0.0236 0.083 Uiso 1 1 calc R U . . .
H76 H 1.1058 0.7662 0.0490 0.083 Uiso 1 1 calc R U . . .
H77 H 1.1035 0.7339 -0.0198 0.083 Uiso 1 1 calc R U . . .
C02Y C 0.6106(2) 0.1195(2) 1.00305(12) 0.0533(7) Uani 1 1 d . . . . .
H78 H 0.5911 0.0615 0.9814 0.064 Uiso 1 1 calc R U . . .
C02Z C 0.1680(2) -0.0280(3) 1.68845(14) 0.0571(8) Uani 1 1 d . . . . .
H79 H 0.1303 -0.0871 1.7054 0.069 Uiso 1 1 calc R U . . .
C030 C 1.1325(2) 0.8173(2) -0.15759(15) 0.0594(8) Uani 1 1 d . . . . .
H80 H 1.1536 0.7946 -0.1213 0.089 Uiso 1 1 calc R U . . .
H81 H 1.1936 0.8686 -0.1734 0.089 Uiso 1 1 calc R U . . .
H82 H 1.1044 0.7661 -0.1879 0.089 Uiso 1 1 calc R U . . .
C031 C 0.6212(3) 0.2062(3) 1.09739(13) 0.0601(8) Uani 1 1 d . . . . .
C032 C 0.2093(2) 0.0530(3) 1.72519(13) 0.0608(9) Uani 1 1 d . . . . .
C033 C 0.5924(3) 0.1206(3) 1.06590(13) 0.0633(8) Uani 1 1 d . . . . .
H83 H 0.5609 0.0635 1.0862 0.076 Uiso 1 1 calc R U . . .
C034 C 0.2839(3) 0.1603(3) 1.06485(18) 0.0276(9) Uani 0.582(7) 1 d . . P A 1
C035 C 0.1912(3) 0.0722(3) 1.08372(18) 0.0321(10) Uani 0.582(7) 1 d . . P A 1
H86 H 0.1326 0.0576 1.0541 0.038 Uiso 0.582(7) 1 calc R U P A 1
H87 H 0.1668 0.0854 1.1230 0.038 Uiso 0.582(7) 1 calc R U P A 1
C036 C 0.2167(4) -0.0161(4) 1.0890(2) 0.0408(11) Uani 0.582(7) 1 d . . P A 1
H88 H 0.2312 -0.0353 1.0492 0.061 Uiso 0.582(7) 1 calc R U P A 1
H89 H 0.1564 -0.0674 1.1056 0.061 Uiso 0.582(7) 1 calc R U P A 1
H90 H 0.2784 -0.0009 1.1156 0.061 Uiso 0.582(7) 1 calc R U P A 1
C037 C 0.3071(3) 0.1847(3) 1.00319(18) 0.0307(10) Uani 0.582(7) 1 d . . P A 1
C038 C 0.2519(3) 0.1296(3) 0.9449(2) 0.0355(11) Uani 0.582(7) 1 d . . P A 1
H91 H 0.2507 0.1742 0.9146 0.043 Uiso 0.582(7) 1 calc R U P A 1
H92 H 0.1782 0.0881 0.9535 0.043 Uiso 0.582(7) 1 calc R U P A 1
C039 C 0.3080(4) 0.0692(4) 0.9187(3) 0.0482(13) Uani 0.582(7) 1 d . . P A 1
H93 H 0.3821 0.1094 0.9123 0.072 Uiso 0.582(7) 1 calc R U P A 1
H94 H 0.2740 0.0395 0.8804 0.072 Uiso 0.582(7) 1 calc R U P A 1
H95 H 0.3033 0.0209 0.9470 0.072 Uiso 0.582(7) 1 calc R U P A 1
C52 C 0.3199(5) 0.1331(4) 1.0640(2) 0.0332(15) Uani 0.418(7) 1 d . . P A 2
C47 C 0.1283(6) 0.0258(5) 1.0848(3) 0.0516(19) Uani 0.418(7) 1 d . . P A 2
H96 H 0.1251 0.0745 1.1122 0.077 Uiso 0.418(7) 1 calc R U P A 2
H97 H 0.0826 -0.0360 1.0990 0.077 Uiso 0.418(7) 1 calc R U P A 2
H98 H 0.1048 0.0335 1.0445 0.077 Uiso 0.418(7) 1 calc R U P A 2
C48 C 0.3458(6) 0.1574(4) 1.0030(2) 0.0353(15) Uani 0.418(7) 1 d . . P A 2
C49 C 0.2213(6) 0.1184(5) 0.9101(4) 0.059(2) Uani 0.418(7) 1 d . . P A 2
H99 H 0.1662 0.1174 0.9373 0.088 Uiso 0.418(7) 1 calc R U P A 2
H100 H 0.1900 0.0718 0.8773 0.088 Uiso 0.418(7) 1 calc R U P A 2
H101 H 0.2554 0.1808 0.8934 0.088 Uiso 0.418(7) 1 calc R U P A 2
C50 C 0.3045(6) 0.0952(5) 0.9453(3) 0.0440(18) Uani 0.418(7) 1 d . . P A 2
H102 H 0.2727 0.0286 0.9562 0.053 Uiso 0.418(7) 1 calc R U P A 2
H103 H 0.3644 0.1040 0.9190 0.053 Uiso 0.418(7) 1 calc R U P A 2
C51 C 0.2437(6) 0.0343(5) 1.0827(3) 0.0408(17) Uani 0.418(7) 1 d . . P A 2
H104 H 0.2655 0.0217 1.1227 0.049 Uiso 0.418(7) 1 calc R U P A 2
H105 H 0.2474 -0.0132 1.0537 0.049 Uiso 0.418(7) 1 calc R U P A 2
C53 C 0.3739(16) 0.2191(17) 1.1050(11) 0.033(4) Uani 0.418(7) 1 d . . P A 2
C54 C 0.4121(13) 0.2508(9) 1.0018(7) 0.032(2) Uani 0.418(7) 1 d . . P A 2
F3 F 1.0942(5) 0.5311(4) 0.0398(2) 0.209(2) Uani 1 1 d . . . . .
F4 F 0.6241(5) 0.4388(4) 0.6670(2) 0.215(2) Uani 1 1 d . . . . .
F5 F 0.4658(5) 0.3467(5) 0.5882(2) 0.237(3) Uani 1 1 d . . . . .
F6 F 0.2025(8) 0.0633(8) 1.7837(3) 0.337(5) Uani 1 1 d . . . . .
F7 F 0.8825(8) 0.6925(6) -0.5245(3) 0.322(4) Uani 1 1 d . . . . .
F8 F 0.6204(10) 0.2072(7) 1.1531(4) 0.384(6) Uani 1 1 d . . . . .
 
loop_
 _atom_site_aniso_label
 _atom_site_aniso_U_11
 _atom_site_aniso_U_22
 _atom_site_aniso_U_33
 _atom_site_aniso_U_23
 _atom_site_aniso_U_13
 _atom_site_aniso_U_12
O7 0.0360(8) 0.0272(7) 0.0302(8) -0.0013(6) -0.0009(6) 0.0014(6)
O002 0.0360(8) 0.0343(8) 0.0315(8) -0.0010(7) -0.0014(6) 0.0014(7)
O003 0.0401(9) 0.0313(8) 0.0307(8) -0.0018(7) -0.0005(7) -0.0010(7)
O004 0.0430(9) 0.0309(8) 0.0338(9) -0.0013(7) 0.0017(7) 0.0013(7)
O005 0.0423(9) 0.0317(8) 0.0314(8) -0.0026(7) 0.0000(7) -0.0016(7)
O006 0.0370(9) 0.0448(10) 0.0326(9) -0.0003(7) -0.0019(7) -0.0037(7)
N007 0.0307(9) 0.0300(9) 0.0287(9) -0.0012(7) -0.0018(7) 0.0055(7)
N008 0.0275(8) 0.0330(9) 0.0291(9) 0.0010(7) -0.0017(7) 0.0046(7)
N009 0.0303(8) 0.0259(8) 0.0254(9) -0.0007(7) -0.0012(7) 0.0054(7)
N00A 0.0305(9) 0.0345(10) 0.0286(9) -0.0005(8) 0.0008(7) 0.0056(8)
N00B 0.0286(8) 0.0315(9) 0.0282(9) -0.0017(7) -0.0018(7) 0.0068(7)
N00C 0.0294(9) 0.0379(10) 0.0293(9) 0.0001(8) -0.0006(7) 0.0056(8)
C00D 0.0256(9) 0.0265(10) 0.0284(10) -0.0021(8) -0.0026(8) 0.0096(8)
C00E 0.0287(10) 0.0250(10) 0.0301(11) -0.0036(8) -0.0015(8) 0.0090(8)
C00F 0.0265(9) 0.0288(10) 0.0279(10) -0.0023(8) -0.0006(8) 0.0088(8)
C00G 0.0237(9) 0.0303(10) 0.0260(10) -0.0004(8) -0.0011(8) 0.0076(8)
C00H 0.0277(9) 0.0248(10) 0.0277(10) 0.0001(8) -0.0003(8) 0.0076(8)
C00I 0.0234(9) 0.0268(10) 0.0290(10) -0.0008(8) 0.0000(8) 0.0067(8)
C00J 0.0255(9) 0.0262(10) 0.0337(11) 0.0029(8) 0.0002(8) 0.0100(8)
C00K 0.0259(9) 0.0302(10) 0.0349(11) 0.0052(9) 0.0005(8) 0.0104(8)
C00L 0.0272(9) 0.0250(10) 0.0305(11) 0.0002(8) -0.0008(8) 0.0055(8)
C00M 0.0280(10) 0.0290(10) 0.0339(11) 0.0042(8) 0.0010(8) 0.0129(8)
C00N 0.0252(9) 0.0276(10) 0.0324(11) -0.0033(8) 0.0005(8) 0.0069(8)
C00O 0.0303(10) 0.0322(11) 0.0278(11) -0.0025(8) -0.0004(8) 0.0089(9)
C00P 0.0289(10) 0.0287(10) 0.0293(11) 0.0001(8) 0.0000(8) 0.0089(8)
C00Q 0.0267(9) 0.0264(10) 0.0328(11) -0.0018(8) 0.0001(8) 0.0058(8)
C00R 0.0297(10) 0.0321(10) 0.0304(11) 0.0026(9) 0.0001(8) 0.0125(8)
C00S 0.0296(10) 0.0370(11) 0.0277(11) 0.0007(9) -0.0022(8) 0.0105(9)
C00T 0.0310(10) 0.0284(10) 0.0330(11) -0.0020(9) -0.0020(8) 0.0106(8)
C00U 0.0263(9) 0.0313(11) 0.0322(11) -0.0006(9) 0.0003(8) 0.0054(8)
C00V 0.0297(10) 0.0292(10) 0.0305(11) -0.0022(9) -0.0014(8) 0.0096(8)
C00W 0.0276(9) 0.0249(10) 0.0336(11) -0.0002(8) -0.0005(8) 0.0107(8)
C00X 0.0349(10) 0.0253(10) 0.0302(11) -0.0029(8) -0.0023(8) 0.0105(8)
C00Y 0.0330(10) 0.0238(10) 0.0370(12) -0.0005(8) -0.0027(9) 0.0080(8)
C00Z 0.0332(10) 0.0278(10) 0.0318(11) -0.0012(8) -0.0028(8) 0.0109(8)
C010 0.0278(10) 0.0324(11) 0.0312(11) -0.0025(9) 0.0011(8) 0.0072(8)
C011 0.0379(11) 0.0238(10) 0.0310(11) -0.0018(8) 0.0001(9) 0.0074(8)
C012 0.0282(10) 0.0352(11) 0.0294(11) 0.0046(9) -0.0003(8) 0.0082(8)
C013 0.0348(10) 0.0272(10) 0.0266(10) -0.0021(8) -0.0032(8) 0.0101(8)
C40 0.0382(11) 0.0297(10) 0.0289(11) -0.0012(9) -0.0025(9) 0.0102(9)
C015 0.0320(10) 0.0300(10) 0.0349(11) 0.0023(9) 0.0022(9) 0.0126(8)
C016 0.0336(11) 0.0231(10) 0.0350(11) -0.0055(8) 0.0000(9) 0.0030(8)
C017 0.0413(11) 0.0261(10) 0.0270(10) -0.0010(8) -0.0007(9) 0.0103(9)
C018 0.0279(10) 0.0300(10) 0.0323(11) -0.0021(9) -0.0009(8) 0.0065(8)
C44 0.0293(10) 0.0364(11) 0.0334(12) 0.0038(9) 0.0003(8) 0.0127(9)
C01A 0.0332(10) 0.0306(11) 0.0299(11) -0.0022(9) -0.0023(9) 0.0105(9)
C42 0.0367(11) 0.0313(11) 0.0310(11) -0.0017(9) -0.0045(9) 0.0091(9)
C01C 0.0363(11) 0.0290(10) 0.0316(11) -0.0029(9) -0.0009(9) 0.0087(9)
C01D 0.0293(10) 0.0384(12) 0.0321(11) 0.0019(9) -0.0011(8) 0.0128(9)
C01E 0.0311(10) 0.0326(11) 0.0329(11) 0.0028(9) 0.0034(9) 0.0114(9)
C01F 0.0291(10) 0.0284(10) 0.0348(11) 0.0001(9) 0.0005(8) 0.0093(8)
C01G 0.0291(10) 0.0234(9) 0.0352(11) 0.0009(8) -0.0003(8) 0.0075(8)
C01H 0.0395(11) 0.0262(10) 0.0306(11) -0.0021(8) -0.0023(9) 0.0076(9)
C01I 0.0352(11) 0.0284(10) 0.0395(12) 0.0063(9) 0.0004(9) 0.0123(9)
C01J 0.0307(10) 0.0359(11) 0.0310(11) -0.0020(9) -0.0037(8) 0.0088(9)
C01K 0.0294(10) 0.0383(12) 0.0420(13) -0.0001(10) -0.0041(9) 0.0088(9)
C01L 0.0415(12) 0.0347(11) 0.0331(12) -0.0001(9) -0.0007(9) 0.0141(10)
C01M 0.0316(11) 0.0364(12) 0.0451(13) -0.0036(10) -0.0096(9) 0.0112(9)
C43 0.0349(11) 0.0360(12) 0.0341(12) 0.0041(9) 0.0032(9) 0.0113(9)
C41 0.0317(11) 0.0412(12) 0.0324(12) 0.0064(10) -0.0004(9) 0.0092(9)
C01P 0.0378(12) 0.0353(12) 0.0378(12) -0.0042(10) -0.0009(10) 0.0096(9)
C01Q 0.0340(11) 0.0314(11) 0.0409(12) 0.0100(9) 0.0019(9) 0.0117(9)
C01R 0.0315(10) 0.0347(11) 0.0352(12) 0.0031(9) 0.0012(9) 0.0082(9)
C01S 0.0322(11) 0.0495(13) 0.0307(11) 0.0051(10) 0.0012(9) 0.0227(10)
C01T 0.0330(11) 0.0365(12) 0.0437(13) 0.0098(10) 0.0072(10) 0.0115(9)
C01U 0.0387(11) 0.0340(11) 0.0363(12) 0.0017(9) 0.0008(9) 0.0127(9)
C01V 0.0424(12) 0.0302(11) 0.0341(12) -0.0060(9) -0.0034(9) 0.0121(9)
C01W 0.0406(12) 0.0264(10) 0.0367(12) -0.0040(9) -0.0003(10) 0.0046(9)
C01X 0.0312(11) 0.0386(12) 0.0372(12) 0.0052(10) -0.0032(9) 0.0062(9)
C45 0.0336(11) 0.0356(12) 0.0329(12) -0.0018(9) -0.0028(9) 0.0072(9)
C01Z 0.0312(11) 0.0324(11) 0.0543(15) 0.0093(10) 0.0098(10) 0.0074(9)
C020 0.0279(10) 0.0379(12) 0.0410(13) 0.0038(10) 0.0009(9) 0.0132(9)
C021 0.0472(13) 0.0286(11) 0.0306(11) -0.0062(9) -0.0032(10) 0.0103(9)
C022 0.0369(12) 0.0421(13) 0.0308(12) -0.0008(10) -0.0006(9) 0.0038(10)
C023 0.0313(11) 0.0457(13) 0.0348(12) 0.0057(10) -0.0002(9) 0.0094(10)
C024 0.0342(11) 0.0565(15) 0.0288(11) 0.0025(11) 0.0028(9) 0.0137(10)
C025 0.0320(11) 0.0556(15) 0.0326(12) 0.0059(11) -0.0014(9) 0.0152(10)
C026 0.0381(12) 0.0384(13) 0.0468(14) -0.0022(11) 0.0098(10) 0.0066(10)
C027 0.0427(12) 0.0355(12) 0.0406(13) -0.0016(10) 0.0016(10) 0.0162(10)
C028 0.0469(13) 0.0382(12) 0.0427(14) 0.0051(10) 0.0107(11) 0.0179(10)
C46 0.041(4) 0.035(5) 0.022(4) 0.003(4) -0.004(3) 0.009(3)
C02A 0.0380(12) 0.0336(12) 0.0442(13) 0.0024(10) -0.0045(10) 0.0106(10)
C02B 0.0368(12) 0.0351(12) 0.0421(13) 0.0053(10) 0.0041(10) 0.0077(10)
C02C 0.0349(12) 0.0562(15) 0.0431(14) -0.0017(12) -0.0014(10) 0.0218(11)
C02D 0.0389(12) 0.0360(12) 0.0369(12) -0.0005(10) 0.0001(10) 0.0033(10)
C02E 0.0480(13) 0.0394(13) 0.0364(13) 0.0024(10) -0.0031(10) 0.0143(11)
C02F 0.0400(12) 0.0469(14) 0.0338(12) 0.0051(10) -0.0035(10) 0.0079(10)
C02G 0.0563(14) 0.0369(12) 0.0346(12) 0.0034(10) 0.0058(11) 0.0224(11)
C02H 0.0543(15) 0.0337(12) 0.0326(12) 0.0009(10) 0.0110(11) 0.0069(10)
C02I 0.0469(13) 0.0512(15) 0.0392(13) -0.0106(11) 0.0016(11) 0.0229(12)
C02J 0.0317(11) 0.0411(13) 0.0567(16) -0.0051(12) 0.0015(11) 0.0047(10)
C02K 0.0589(15) 0.0430(13) 0.0316(12) 0.0045(10) 0.0080(11) 0.0149(12)
C02L 0.0331(12) 0.0485(14) 0.0498(15) -0.0030(12) 0.0030(11) 0.0026(10)
C02M 0.0528(14) 0.0420(13) 0.0406(13) -0.0093(11) -0.0103(11) 0.0212(11)
C02N 0.035(3) 0.015(4) 0.033(3) -0.008(3) 0.001(2) 0.006(2)
C02O 0.0421(13) 0.0542(15) 0.0455(14) 0.0123(12) 0.0062(11) 0.0281(12)
C02P 0.0411(13) 0.0579(16) 0.0438(14) 0.0029(12) 0.0008(11) 0.0214(12)
C02Q 0.0559(15) 0.0481(15) 0.0448(14) -0.0086(12) -0.0184(12) 0.0222(12)
C02R 0.0570(16) 0.0553(16) 0.0321(13) 0.0063(11) -0.0065(11) 0.0125(13)
C02S 0.0426(13) 0.089(2) 0.0386(14) -0.0151(14) -0.0072(11) 0.0358(14)
C02T 0.0691(18) 0.0560(16) 0.0317(13) -0.0012(12) -0.0016(12) 0.0335(14)
C02U 0.0584(16) 0.075(2) 0.0402(14) -0.0105(14) -0.0073(12) 0.0389(15)
C02V 0.082(2) 0.0463(15) 0.0381(14) 0.0109(11) 0.0095(13) 0.0343(14)
C02W 0.0648(17) 0.0466(15) 0.0442(15) -0.0101(12) -0.0223(13) 0.0221(13)
C02X 0.0413(13) 0.083(2) 0.0436(15) 0.0038(14) -0.0027(11) 0.0270(14)
C02Y 0.0589(16) 0.0586(17) 0.0345(13) 0.0089(12) 0.0047(12) 0.0154(13)
C02Z 0.0562(16) 0.083(2) 0.0511(17) 0.0319(16) 0.0167(13) 0.0456(16)
C030 0.0426(14) 0.0610(18) 0.074(2) 0.0208(15) 0.0217(14) 0.0192(13)
C031 0.0688(19) 0.094(2) 0.0324(13) 0.0042(15) 0.0039(13) 0.0482(18)
C032 0.0553(16) 0.116(3) 0.0320(13) 0.0166(16) 0.0062(12) 0.0557(19)
C033 0.075(2) 0.080(2) 0.0363(15) 0.0181(15) 0.0111(14) 0.0307(17)
C034 0.0264(18) 0.027(2) 0.033(2) 0.0008(15) 0.0018(15) 0.0145(16)
C035 0.027(2) 0.027(2) 0.034(2) -0.0011(15) -0.0032(15) 0.0026(19)
C036 0.051(3) 0.026(2) 0.040(2) -0.0004(19) 0.0047(19) 0.010(2)
C037 0.032(2) 0.028(2) 0.035(2) 0.0025(15) 0.0009(16) 0.0148(17)
C038 0.033(2) 0.036(2) 0.035(3) 0.0023(18) -0.0033(18) 0.0101(17)
C039 0.057(3) 0.044(3) 0.040(3) -0.011(2) 0.004(2) 0.017(2)
C52 0.031(3) 0.032(3) 0.029(3) -0.004(2) 0.002(2) 0.006(3)
C47 0.049(4) 0.045(4) 0.053(4) -0.001(3) 0.006(3) 0.011(4)
C48 0.043(3) 0.031(3) 0.027(3) -0.002(2) 0.000(2) 0.011(3)
C49 0.065(5) 0.054(4) 0.047(5) 0.000(3) -0.025(4) 0.014(3)
C50 0.061(4) 0.030(3) 0.033(4) -0.005(3) 0.001(3) 0.011(3)
C51 0.055(4) 0.026(4) 0.033(3) -0.005(3) 0.001(3) 0.010(3)
C53 0.022(4) 0.036(7) 0.027(5) 0.017(4) -0.003(4) -0.005(5)
C54 0.050(5) 0.022(6) 0.021(3) -0.008(4) 0.006(3) 0.013(4)
F3 0.269(6) 0.192(5) 0.152(4) 0.051(3) 0.029(4) 0.077(4)
F4 0.219(5) 0.249(6) 0.154(4) 0.030(4) 0.018(4) 0.070(4)
F5 0.286(7) 0.243(6) 0.171(5) 0.045(4) 0.028(5) 0.093(5)
F6 0.367(11) 0.465(14) 0.221(7) 0.100(8) 0.024(7) 0.207(10)
F7 0.490(13) 0.306(9) 0.196(6) 0.043(6) 0.090(7) 0.184(9)
F8 0.597(18) 0.356(12) 0.210(7) 0.030(7) 0.092(9) 0.204(11)
 
_geom_special_details
;
 All esds (except the esd in the dihedral angle between two l.s. planes)
 are estimated using the full covariance matrix.  The cell esds are taken
 into account individually in the estimation of esds in distances, angles
 and torsion angles; correlations between esds in cell parameters are only
 used when they are defined by crystal symmetry.  An approximate (isotropic)
 treatment of cell esds is used for estimating esds involving l.s. planes.
;
 
loop_
 _geom_bond_atom_site_label_1
 _geom_bond_atom_site_label_2
 _geom_bond_distance
 _geom_bond_site_symmetry_2
 _geom_bond_publ_flag
O7 C00D 1.307(3) . ?
O002 C00V 1.302(3) . ?
O003 C00I 1.373(3) . ?
O004 C010 1.307(3) . ?
O005 C00N 1.369(3) . ?
O006 C018 1.366(3) . ?
N007 C01A 1.398(3) . ?
N007 C00P 1.409(3) . ?
N008 C012 1.399(3) . ?
N008 C00G 1.409(3) . ?
N009 C013 1.397(3) . ?
N009 C00H 1.409(3) . ?
N00A C46 1.338(17) . ?
N00A C02N 1.346(12) . ?
N00A C54 1.478(15) . ?
N00A C53 1.51(2) . ?
N00B C00R 1.401(3) . ?
N00B C00F 1.405(3) . ?
N00C C01E 1.395(3) . ?
N00C C00O 1.413(3) . ?
C00D C00L 1.465(3) . ?
C00D C00H 1.489(3) . ?
C00E C00X 1.446(3) . ?
C00E C00H 1.454(3) . ?
C00E C016 1.534(3) . ?
C00F C00W 1.439(3) . ?
C00F C00N 1.480(3) . ?
C00G C00J 1.439(3) . ?
C00G C00I 1.481(3) . ?
C00I C00L 1.404(3) . ?
C00J C00K 1.447(3) . ?
C00J C01G 1.530(3) . ?
C00K C012 1.429(3) . ?
C00K C01Q 1.540(3) . ?
C00M C00R 1.425(3) . ?
C00M C00W 1.444(3) . ?
C00M C01I 1.537(3) . ?
C00N C00Q 1.409(3) . ?
C00O C01F 1.437(3) . ?
C00O C018 1.480(3) . ?
C00P C00T 1.448(3) . ?
C00P C00V 1.496(3) . ?
C00Q C010 1.461(3) . ?
C00R C44 1.445(3) . ?
C00S C01J 1.427(3) . ?
C00S C027 1.442(3) . ?
C00S C45 1.457(3) . ?
C00T C00Z 1.443(3) . ?
C00T C01W 1.533(3) . ?
C00U C018 1.409(3) . ?
C00U C00V 1.461(3) . ?
C00W C00Y 1.535(3) . ?
C00X C013 1.431(3) . ?
C00X C021 1.538(3) . ?
C00Y C01K 1.561(3) . ?
C00Z C01A 1.431(3) . ?
C00Z C01V 1.540(3) . ?
C010 C53 1.41(3) . ?
C010 C46 1.554(17) . ?
C011 C01P 1.426(3) . ?
C011 C01U 1.436(4) . ?
C011 C01C 1.460(3) . ?
C012 C41 1.455(3) . ?
C013 C40 1.450(3) . ?
C40 C01H 1.237(3) . ?
C015 C01E 1.422(3) . ?
C015 C01F 1.442(3) . ?
C015 C02B 1.544(3) . ?
C016 C02J 1.561(4) . ?
C017 C01L 1.425(3) . ?
C017 C02F 1.438(4) . ?
C017 C01H 1.468(3) . ?
C44 C020 1.244(3) . ?
C01A C42 1.446(3) . ?
C42 C01C 1.238(3) . ?
C01D C02A 1.428(3) . ?
C01D C02G 1.436(4) . ?
C01D C01R 1.466(3) . ?
C01E C43 1.453(3) . ?
C01F C02D 1.535(3) . ?
C01G C01M 1.564(3) . ?
C01I C01T 1.559(3) . ?
C01J C01X 1.423(3) . ?
C01L C028 1.416(3) . ?
C43 C01R 1.228(3) . ?
C41 C023 1.227(3) . ?
C01P C026 1.418(4) . ?
C01Q C01Z 1.553(3) . ?
C01S C02C 1.419(4) . ?
C01S C02O 1.437(4) . ?
C01S C020 1.459(3) . ?
C01U C02E 1.424(4) . ?
C01V C02Q 1.559(4) . ?
C01W C02L 1.556(4) . ?
C01X C024 1.422(4) . ?
C45 C022 1.237(3) . ?
C021 C02W 1.559(4) . ?
C022 C02N 1.451(12) . ?
C022 C54 1.497(16) . ?
C023 C025 1.473(3) . ?
C024 F4 1.292(5) . ?
C024 C02I 1.410(4) . ?
C025 C02P 1.427(4) . ?
C025 C02Y 1.434(4) . ?
C026 C02H 1.414(4) . ?
C027 C02I 1.409(4) . ?
C028 C02K 1.420(4) . ?
C46 C034 1.410(17) . ?
C02A C02M 1.419(4) . ?
C02B C030 1.543(4) . ?
C02C C02S 1.429(4) . ?
C02D C02X 1.550(4) . ?
C02E C02H 1.412(4) . ?
C02F C02R 1.417(4) . ?
C02G C02V 1.409(4) . ?
C02H F5 1.263(5) . ?
C02K F3 1.306(5) . ?
C02K C02R 1.408(4) . ?
C02M C02T 1.410(4) . ?
C02N C037 1.464(11) . ?
C02O C02Z 1.426(4) . ?
C02P C02U 1.428(4) . ?
C02S C032 1.408(5) . ?
C02T F7 1.260(7) . ?
C02T C02V 1.419(4) . ?
C02U C031 1.406(5) . ?
C02Y C033 1.429(4) . ?
C02Z C032 1.396(5) . ?
C031 F8 1.242(8) . ?
C031 C033 1.398(5) . ?
C032 F6 1.320(8) . ?
C034 C037 1.442(6) . ?
C034 C035 1.530(6) . ?
C035 C036 1.568(7) . ?
C037 C038 1.549(6) . ?
C038 C039 1.559(7) . ?
C52 C48 1.433(8) . ?
C52 C53 1.52(3) . ?
C52 C51 1.549(10) . ?
C47 C51 1.560(10) . ?
C48 C54 1.375(16) . ?
C48 C50 1.549(10) . ?
C49 C50 1.560(11) . ?
 
loop_
 _geom_angle_atom_site_label_1
 _geom_angle_atom_site_label_2
 _geom_angle_atom_site_label_3
 _geom_angle
 _geom_angle_site_symmetry_1
 _geom_angle_site_symmetry_3
 _geom_angle_publ_flag
C01A N007 C00P 109.42(18) . . ?
C012 N008 C00G 109.55(19) . . ?
C013 N009 C00H 109.31(18) . . ?
C46 N00A C02N 110.3(9) . . ?
C54 N00A C53 106.4(12) . . ?
C00R N00B C00F 109.86(19) . . ?
C01E N00C C00O 110.28(19) . . ?
O7 C00D C00L 120.82(19) . . ?
O7 C00D C00H 118.61(18) . . ?
C00L C00D C00H 120.57(19) . . ?
C00X C00E C00H 106.51(18) . . ?
C00X C00E C016 122.22(18) . . ?
C00H C00E C016 131.26(19) . . ?
N00B C00F C00W 107.46(18) . . ?
N00B C00F C00N 118.67(19) . . ?
C00W C00F C00N 133.9(2) . . ?
N008 C00G C00J 107.74(18) . . ?
N008 C00G C00I 118.63(19) . . ?
C00J C00G C00I 133.63(19) . . ?
N009 C00H C00E 107.93(18) . . ?
N009 C00H C00D 117.74(18) . . ?
C00E C00H C00D 134.23(18) . . ?
O003 C00I C00L 121.29(18) . . ?
O003 C00I C00G 113.11(18) . . ?
C00L C00I C00G 125.60(19) . . ?
C00G C00J C00K 107.05(19) . . ?
C00G C00J C01G 128.33(19) . . ?
C00K C00J C01G 124.44(19) . . ?
C012 C00K C00J 107.27(18) . . ?
C012 C00K C01Q 124.9(2) . . ?
C00J C00K C01Q 127.9(2) . . ?
C00I C00L C00D 121.35(19) . . ?
C00R C00M C00W 107.52(18) . . ?
C00R C00M C01I 124.6(2) . . ?
C00W C00M C01I 127.9(2) . . ?
O005 C00N C00Q 121.03(19) . . ?
O005 C00N C00F 113.09(19) . . ?
C00Q C00N C00F 125.88(19) . . ?
N00C C00O C01F 106.91(18) . . ?
N00C C00O C018 118.51(19) . . ?
C01F C00O C018 134.6(2) . . ?
N007 C00P C00T 107.82(19) . . ?
N007 C00P C00V 117.66(18) . . ?
C00T C00P C00V 134.43(19) . . ?
C00N C00Q C010 121.37(19) . . ?
N00B C00R C00M 108.02(19) . . ?
N00B C00R C44 124.3(2) . . ?
C00M C00R C44 127.7(2) . . ?
C01J C00S C027 118.7(2) . . ?
C01J C00S C45 121.6(2) . . ?
C027 C00S C45 119.6(2) . . ?
C00Z C00T C00P 106.76(18) . . ?
C00Z C00T C01W 123.27(19) . . ?
C00P C00T C01W 130.0(2) . . ?
C018 C00U C00V 121.10(19) . . ?
O002 C00V C00U 121.2(2) . . ?
O002 C00V C00P 118.52(18) . . ?
C00U C00V C00P 120.29(19) . . ?
C00F C00W C00M 107.13(19) . . ?
C00F C00W C00Y 127.96(19) . . ?
C00M C00W C00Y 124.79(19) . . ?
C013 C00X C00E 107.45(18) . . ?
C013 C00X C021 124.2(2) . . ?
C00E C00X C021 128.26(19) . . ?
C00W C00Y C01K 111.91(18) . . ?
C01A C00Z C00T 107.51(19) . . ?
C01A C00Z C01V 124.2(2) . . ?
C00T C00Z C01V 128.3(2) . . ?
O004 C010 C53 121.1(8) . . ?
O004 C010 C00Q 120.9(2) . . ?
C53 C010 C00Q 117.5(9) . . ?
O004 C010 C46 116.3(7) . . ?
C00Q C010 C46 122.7(7) . . ?
C01P C011 C01U 118.8(2) . . ?
C01P C011 C01C 122.2(2) . . ?
C01U C011 C01C 119.0(2) . . ?
N008 C012 C00K 108.38(19) . . ?
N008 C012 C41 123.5(2) . . ?
C00K C012 C41 128.0(2) . . ?
N009 C013 C00X 108.78(18) . . ?
N009 C013 C40 125.58(19) . . ?
C00X C013 C40 125.6(2) . . ?
C01H C40 C013 170.1(2) . . ?
C01E C015 C01F 107.89(19) . . ?
C01E C015 C02B 123.8(2) . . ?
C01F C015 C02B 128.2(2) . . ?
C00E C016 C02J 112.6(2) . . ?
C01L C017 C02F 119.1(2) . . ?
C01L C017 C01H 121.8(2) . . ?
C02F C017 C01H 119.0(2) . . ?
O006 C018 C00U 121.21(19) . . ?
O006 C018 C00O 113.3(2) . . ?
C00U C018 C00O 125.52(19) . . ?
C020 C44 C00R 172.7(2) . . ?
N007 C01A C00Z 108.48(19) . . ?
N007 C01A C42 125.64(19) . . ?
C00Z C01A C42 125.8(2) . . ?
C01C C42 C01A 169.9(2) . . ?
C42 C01C C011 176.8(2) . . ?
C02A C01D C02G 118.7(2) . . ?
C02A C01D C01R 120.4(2) . . ?
C02G C01D C01R 120.8(2) . . ?
N00C C01E C015 107.7(2) . . ?
N00C C01E C43 124.0(2) . . ?
C015 C01E C43 128.26(19) . . ?
C00O C01F C015 107.19(19) . . ?
C00O C01F C02D 128.0(2) . . ?
C015 C01F C02D 124.67(19) . . ?
C00J C01G C01M 111.38(18) . . ?
C40 C01H C017 177.0(2) . . ?
C00M C01I C01T 112.09(19) . . ?
C01X C01J C00S 120.7(2) . . ?
C028 C01L C017 120.3(2) . . ?
C01R C43 C01E 174.5(2) . . ?
C023 C41 C012 173.5(2) . . ?
C026 C01P C011 120.3(2) . . ?
C00K C01Q C01Z 113.38(19) . . ?
C43 C01R C01D 176.9(2) . . ?
C02C C01S C02O 119.2(2) . . ?
C02C C01S C020 121.1(2) . . ?
C02O C01S C020 119.8(2) . . ?
C02E C01U C011 120.7(2) . . ?
C00Z C01V C02Q 112.7(2) . . ?
C00T C01W C02L 112.7(2) . . ?
C024 C01X C01J 119.4(2) . . ?
C022 C45 C00S 176.9(2) . . ?
C44 C020 C01S 177.8(2) . . ?
C00X C021 C02W 112.6(2) . . ?
C45 C022 C02N 170.6(5) . . ?
C45 C022 C54 161.5(5) . . ?
C41 C023 C025 179.0(3) . . ?
F4 C024 C02I 116.2(4) . . ?
F4 C024 C01X 123.2(4) . . ?
C02I C024 C01X 120.6(2) . . ?
C02P C025 C02Y 119.3(2) . . ?
C02P C025 C023 121.4(2) . . ?
C02Y C025 C023 119.3(2) . . ?
C02H C026 C01P 120.1(2) . . ?
C02I C027 C00S 120.3(2) . . ?
C01L C028 C02K 119.9(2) . . ?
N00A C46 C034 111.6(12) . . ?
N00A C46 C010 118.4(12) . . ?
C034 C46 C010 129.9(12) . . ?
C02M C02A C01D 120.8(2) . . ?
C030 C02B C015 112.6(2) . . ?
C01S C02C C02S 120.4(3) . . ?
C01F C02D C02X 111.6(2) . . ?
C02H C02E C01U 119.3(2) . . ?
C02R C02F C017 120.0(2) . . ?
C02V C02G C01D 120.3(2) . . ?
F5 C02H C02E 120.4(4) . . ?
F5 C02H C026 118.8(4) . . ?
C02E C02H C026 120.8(2) . . ?
C027 C02I C024 120.4(2) . . ?
F3 C02K C02R 118.0(4) . . ?
F3 C02K C028 121.2(4) . . ?
C02R C02K C028 120.5(2) . . ?
C02T C02M C02A 119.2(2) . . ?
N00A C02N C022 129.7(8) . . ?
N00A C02N C037 107.4(8) . . ?
C022 C02N C037 122.1(8) . . ?
C02Z C02O C01S 119.9(3) . . ?
C025 C02P C02U 119.8(3) . . ?
C02K C02R C02F 120.1(3) . . ?
C032 C02S C02C 119.1(3) . . ?
F7 C02T C02M 112.3(5) . . ?
F7 C02T C02V 126.4(5) . . ?
C02M C02T C02V 121.0(2) . . ?
C031 C02U C02P 119.8(3) . . ?
C02G C02V C02T 119.8(2) . . ?
C033 C02Y C025 119.9(3) . . ?
C032 C02Z C02O 119.7(3) . . ?
F8 C031 C033 119.1(6) . . ?
F8 C031 C02U 118.5(6) . . ?
C033 C031 C02U 121.4(3) . . ?
F6 C032 C02Z 129.7(6) . . ?
F6 C032 C02S 108.6(6) . . ?
C02Z C032 C02S 121.8(3) . . ?
C031 C033 C02Y 119.7(3) . . ?
C46 C034 C037 104.4(8) . . ?
C46 C034 C035 132.1(8) . . ?
C037 C034 C035 123.5(3) . . ?
C034 C035 C036 114.3(4) . . ?
C034 C037 C02N 106.3(6) . . ?
C034 C037 C038 129.4(3) . . ?
C02N C037 C038 124.3(6) . . ?
C037 C038 C039 112.2(5) . . ?
C48 C52 C53 109.5(10) . . ?
C48 C52 C51 123.5(5) . . ?
C53 C52 C51 126.9(10) . . ?
C54 C48 C52 108.9(8) . . ?
C54 C48 C50 122.6(8) . . ?
C52 C48 C50 128.5(5) . . ?
C48 C50 C49 112.3(8) . . ?
C52 C51 C47 111.2(7) . . ?
C010 C53 N00A 116.7(16) . . ?
C010 C53 C52 139.5(16) . . ?
N00A C53 C52 103.7(16) . . ?
C48 C54 N00A 111.4(11) . . ?
C48 C54 C022 131.4(11) . . ?
N00A C54 C022 116.7(9) . . ?
 
loop_
 _geom_torsion_atom_site_label_1
 _geom_torsion_atom_site_label_2
 _geom_torsion_atom_site_label_3
 _geom_torsion_atom_site_label_4
 _geom_torsion
 _geom_torsion_site_symmetry_1
 _geom_torsion_site_symmetry_2
 _geom_torsion_site_symmetry_3
 _geom_torsion_site_symmetry_4
 _geom_torsion_publ_flag
C00R N00B C00F C00W -1.0(2) . . . . ?
C00R N00B C00F C00N 178.11(18) . . . . ?
C012 N008 C00G C00J -0.6(2) . . . . ?
C012 N008 C00G C00I 179.00(18) . . . . ?
C013 N009 C00H C00E -0.9(2) . . . . ?
C013 N009 C00H C00D -177.93(18) . . . . ?
C00X C00E C00H N009 0.1(2) . . . . ?
C016 C00E C00H N009 -178.8(2) . . . . ?
C00X C00E C00H C00D 176.4(2) . . . . ?
C016 C00E C00H C00D -2.4(4) . . . . ?
O7 C00D C00H N009 2.2(3) . . . . ?
C00L C00D C00H N009 -178.21(18) . . . . ?
O7 C00D C00H C00E -173.9(2) . . . . ?
C00L C00D C00H C00E 5.7(4) . . . . ?
N008 C00G C00I O003 -0.5(3) . . . . ?
C00J C00G C00I O003 178.9(2) . . . . ?
N008 C00G C00I C00L 178.81(19) . . . . ?
C00J C00G C00I C00L -1.8(4) . . . . ?
N008 C00G C00J C00K -0.2(2) . . . . ?
C00I C00G C00J C00K -179.7(2) . . . . ?
N008 C00G C00J C01G 175.01(19) . . . . ?
C00I C00G C00J C01G -4.5(4) . . . . ?
C00G C00J C00K C012 0.9(2) . . . . ?
C01G C00J C00K C012 -174.56(19) . . . . ?
C00G C00J C00K C01Q 179.5(2) . . . . ?
C01G C00J C00K C01Q 4.0(3) . . . . ?
O003 C00I C00L C00D 3.9(3) . . . . ?
C00G C00I C00L C00D -175.40(19) . . . . ?
O7 C00D C00L C00I -1.0(3) . . . . ?
C00H C00D C00L C00I 179.46(19) . . . . ?
N00B C00F C00N O005 -0.7(3) . . . . ?
C00W C00F C00N O005 178.1(2) . . . . ?
N00B C00F C00N C00Q 179.61(19) . . . . ?
C00W C00F C00N C00Q -1.6(4) . . . . ?
C01E N00C C00O C01F 1.7(3) . . . . ?
C01E N00C C00O C018 -178.78(19) . . . . ?
C01A N007 C00P C00T 0.4(2) . . . . ?
C01A N007 C00P C00V -176.73(18) . . . . ?
O005 C00N C00Q C010 0.7(3) . . . . ?
C00F C00N C00Q C010 -179.58(19) . . . . ?
C00F N00B C00R C00M 0.7(2) . . . . ?
C00F N00B C00R C44 -178.10(19) . . . . ?
C00W C00M C00R N00B -0.1(2) . . . . ?
C01I C00M C00R N00B -178.15(19) . . . . ?
C00W C00M C00R C44 178.6(2) . . . . ?
C01I C00M C00R C44 0.5(4) . . . . ?
N007 C00P C00T C00Z -0.1(2) . . . . ?
C00V C00P C00T C00Z 176.4(2) . . . . ?
N007 C00P C00T C01W -179.9(2) . . . . ?
C00V C00P C00T C01W -3.4(4) . . . . ?
C018 C00U C00V O002 5.3(3) . . . . ?
C018 C00U C00V C00P -174.8(2) . . . . ?
N007 C00P C00V O002 6.7(3) . . . . ?
C00T C00P C00V O002 -169.5(2) . . . . ?
N007 C00P C00V C00U -173.12(19) . . . . ?
C00T C00P C00V C00U 10.7(4) . . . . ?
N00B C00F C00W C00M 0.9(2) . . . . ?
C00N C00F C00W C00M -178.0(2) . . . . ?
N00B C00F C00W C00Y 177.19(19) . . . . ?
C00N C00F C00W C00Y -1.7(4) . . . . ?
C00R C00M C00W C00F -0.5(2) . . . . ?
C01I C00M C00W C00F 177.5(2) . . . . ?
C00R C00M C00W C00Y -176.95(19) . . . . ?
C01I C00M C00W C00Y 1.0(3) . . . . ?
C00H C00E C00X C013 0.8(2) . . . . ?
C016 C00E C00X C013 179.7(2) . . . . ?
C00H C00E C00X C021 -175.8(2) . . . . ?
C016 C00E C00X C021 3.2(3) . . . . ?
C00F C00W C00Y C01K -78.6(3) . . . . ?
C00M C00W C00Y C01K 97.1(2) . . . . ?
C00P C00T C00Z C01A -0.3(2) . . . . ?
C01W C00T C00Z C01A 179.5(2) . . . . ?
C00P C00T C00Z C01V 178.2(2) . . . . ?
C01W C00T C00Z C01V -1.9(4) . . . . ?
C00N C00Q C010 O004 2.0(3) . . . . ?
C00N C00Q C010 C53 174.4(12) . . . . ?
C00N C00Q C010 C46 -174.1(9) . . . . ?
C00G N008 C012 C00K 1.1(3) . . . . ?
C00G N008 C012 C41 -174.9(2) . . . . ?
C00J C00K C012 N008 -1.3(2) . . . . ?
C01Q C00K C012 N008 -179.89(19) . . . . ?
C00J C00K C012 C41 174.6(2) . . . . ?
C01Q C00K C012 C41 -4.1(4) . . . . ?
C00H N009 C013 C00X 1.4(2) . . . . ?
C00H N009 C013 C40 -177.2(2) . . . . ?
C00E C00X C013 N009 -1.3(2) . . . . ?
C021 C00X C013 N009 175.4(2) . . . . ?
C00E C00X C013 C40 177.3(2) . . . . ?
C021 C00X C013 C40 -6.0(4) . . . . ?
C00X C00E C016 C02J -85.4(3) . . . . ?
C00H C00E C016 C02J 93.2(3) . . . . ?
C00V C00U C018 O006 -2.3(3) . . . . ?
C00V C00U C018 C00O 177.8(2) . . . . ?
N00C C00O C018 O006 0.6(3) . . . . ?
C01F C00O C018 O006 180.0(2) . . . . ?
N00C C00O C018 C00U -179.4(2) . . . . ?
C01F C00O C018 C00U -0.1(4) . . . . ?
C00P N007 C01A C00Z -0.6(3) . . . . ?
C00P N007 C01A C42 177.5(2) . . . . ?
C00T C00Z C01A N007 0.6(2) . . . . ?
C01V C00Z C01A N007 -178.1(2) . . . . ?
C00T C00Z C01A C42 -177.6(2) . . . . ?
C01V C00Z C01A C42 3.8(4) . . . . ?
N007 C01A C42 C01C -173.1(13) . . . . ?
C00Z C01A C42 C01C 4.7(15) . . . . ?
C00O N00C C01E C015 -1.6(3) . . . . ?
C00O N00C C01E C43 176.0(2) . . . . ?
C01F C015 C01E N00C 0.9(2) . . . . ?
C02B C015 C01E N00C 177.7(2) . . . . ?
C01F C015 C01E C43 -176.6(2) . . . . ?
C02B C015 C01E C43 0.2(4) . . . . ?
N00C C00O C01F C015 -1.1(2) . . . . ?
C018 C00O C01F C015 179.5(2) . . . . ?
N00C C00O C01F C02D -176.7(2) . . . . ?
C018 C00O C01F C02D 3.9(4) . . . . ?
C01E C015 C01F C00O 0.1(2) . . . . ?
C02B C015 C01F C00O -176.5(2) . . . . ?
C01E C015 C01F C02D 175.9(2) . . . . ?
C02B C015 C01F C02D -0.7(4) . . . . ?
C00G C00J C01G C01M -78.4(3) . . . . ?
C00K C00J C01G C01M 96.1(2) . . . . ?
C00R C00M C01I C01T 89.5(3) . . . . ?
C00W C00M C01I C01T -88.1(3) . . . . ?
C027 C00S C01J C01X -1.5(3) . . . . ?
C45 C00S C01J C01X 179.7(2) . . . . ?
C02F C017 C01L C028 0.5(3) . . . . ?
C01H C017 C01L C028 178.3(2) . . . . ?
C01U C011 C01P C026 0.8(3) . . . . ?
C01C C011 C01P C026 -176.6(2) . . . . ?
C012 C00K C01Q C01Z 89.8(3) . . . . ?
C00J C00K C01Q C01Z -88.5(3) . . . . ?
C01P C011 C01U C02E -1.0(3) . . . . ?
C01C C011 C01U C02E 176.4(2) . . . . ?
C01A C00Z C01V C02Q 77.3(3) . . . . ?
C00T C00Z C01V C02Q -101.0(3) . . . . ?
C00Z C00T C01W C02L 85.2(3) . . . . ?
C00P C00T C01W C02L -95.0(3) . . . . ?
C00S C01J C01X C024 0.8(3) . . . . ?
C013 C00X C021 C02W -76.0(3) . . . . ?
C00E C00X C021 C02W 100.0(3) . . . . ?
C01J C01X C024 F4 -177.1(4) . . . . ?
C01J C01X C024 C02I 0.3(4) . . . . ?
C011 C01P C026 C02H -0.1(4) . . . . ?
C01J C00S C027 C02I 1.0(3) . . . . ?
C45 C00S C027 C02I 179.9(2) . . . . ?
C017 C01L C028 C02K -1.8(4) . . . . ?
C02N N00A C46 C034 1.1(15) . . . . ?
C02N N00A C46 C010 178.4(10) . . . . ?
O004 C010 C46 N00A 13.7(17) . . . . ?
C00Q C010 C46 N00A -170.0(9) . . . . ?
O004 C010 C46 C034 -169.6(13) . . . . ?
C00Q C010 C46 C034 7(2) . . . . ?
C02G C01D C02A C02M 0.2(4) . . . . ?
C01R C01D C02A C02M -177.7(2) . . . . ?
C01E C015 C02B C030 -86.6(3) . . . . ?
C01F C015 C02B C030 89.5(3) . . . . ?
C02O C01S C02C C02S 0.3(3) . . . . ?
C020 C01S C02C C02S 178.8(2) . . . . ?
C00O C01F C02D C02X 79.1(3) . . . . ?
C015 C01F C02D C02X -95.8(3) . . . . ?
C011 C01U C02E C02H 0.6(4) . . . . ?
C01L C017 C02F C02R 0.9(4) . . . . ?
C01H C017 C02F C02R -177.0(2) . . . . ?
C02A C01D C02G C02V -0.5(4) . . . . ?
C01R C01D C02G C02V 177.3(2) . . . . ?
C01U C02E C02H F5 -177.2(4) . . . . ?
C01U C02E C02H C026 0.1(4) . . . . ?
C01P C026 C02H F5 177.0(4) . . . . ?
C01P C026 C02H C02E -0.4(4) . . . . ?
C00S C027 C02I C024 0.0(4) . . . . ?
F4 C024 C02I C027 176.9(4) . . . . ?
C01X C024 C02I C027 -0.7(4) . . . . ?
C01L C028 C02K F3 -172.2(4) . . . . ?
C01L C028 C02K C02R 1.7(4) . . . . ?
C01D C02A C02M C02T 0.2(4) . . . . ?
C46 N00A C02N C022 -172.3(10) . . . . ?
C46 N00A C02N C037 -1.9(11) . . . . ?
C02C C01S C02O C02Z 0.0(3) . . . . ?
C020 C01S C02O C02Z -178.6(2) . . . . ?
C02Y C025 C02P C02U 1.0(4) . . . . ?
C023 C025 C02P C02U -179.9(2) . . . . ?
F3 C02K C02R C02F 173.7(4) . . . . ?
C028 C02K C02R C02F -0.3(4) . . . . ?
C017 C02F C02R C02K -1.0(4) . . . . ?
C01S C02C C02S C032 -0.5(4) . . . . ?
C02A C02M C02T F7 -174.5(5) . . . . ?
C02A C02M C02T C02V -0.4(4) . . . . ?
C025 C02P C02U C031 -1.4(4) . . . . ?
C01D C02G C02V C02T 0.4(4) . . . . ?
F7 C02T C02V C02G 173.3(6) . . . . ?
C02M C02T C02V C02G 0.0(5) . . . . ?
C02P C025 C02Y C033 -0.4(4) . . . . ?
C023 C025 C02Y C033 -179.5(3) . . . . ?
C01S C02O C02Z C032 0.0(4) . . . . ?
C02P C02U C031 F8 169.6(7) . . . . ?
C02P C02U C031 C033 1.0(5) . . . . ?
C02O C02Z C032 F6 177.8(6) . . . . ?
C02O C02Z C032 C02S -0.2(4) . . . . ?
C02C C02S C032 F6 -177.9(5) . . . . ?
C02C C02S C032 C02Z 0.5(4) . . . . ?
F8 C031 C033 C02Y -168.9(7) . . . . ?
C02U C031 C033 C02Y -0.4(5) . . . . ?
C025 C02Y C033 C031 0.0(5) . . . . ?
N00A C46 C034 C037 0.2(14) . . . . ?
C010 C46 C034 C037 -176.7(14) . . . . ?
N00A C46 C034 C035 178.5(7) . . . . ?
C010 C46 C034 C035 2(2) . . . . ?
C46 C034 C035 C036 -88.7(12) . . . . ?
C037 C034 C035 C036 89.3(5) . . . . ?
C46 C034 C037 C02N -1.3(9) . . . . ?
C035 C034 C037 C02N -179.8(5) . . . . ?
C46 C034 C037 C038 175.1(9) . . . . ?
C035 C034 C037 C038 -3.4(7) . . . . ?
N00A C02N C037 C034 2.0(6) . . . . ?
C022 C02N C037 C034 173.3(6) . . . . ?
N00A C02N C037 C038 -174.6(5) . . . . ?
C022 C02N C037 C038 -3.4(9) . . . . ?
C034 C037 C038 C039 -95.3(5) . . . . ?
C02N C037 C038 C039 80.6(6) . . . . ?
C53 C52 C48 C54 0.6(14) . . . . ?
C51 C52 C48 C54 177.9(9) . . . . ?
C53 C52 C48 C50 -176.0(13) . . . . ?
C51 C52 C48 C50 1.3(12) . . . . ?
C54 C48 C50 C49 -72.2(11) . . . . ?
C52 C48 C50 C49 104.0(9) . . . . ?
C48 C52 C51 C47 -90.4(8) . . . . ?
C53 C52 C51 C47 86.4(14) . . . . ?
O004 C010 C53 N00A -10(2) . . . . ?
C00Q C010 C53 N00A 178.1(11) . . . . ?
O004 C010 C53 C52 166(2) . . . . ?
C00Q C010 C53 C52 -6(3) . . . . ?
C54 N00A C53 C010 175.4(15) . . . . ?
C54 N00A C53 C52 -2.0(16) . . . . ?
C48 C52 C53 C010 -175(2) . . . . ?
C51 C52 C53 C010 7(4) . . . . ?
C48 C52 C53 N00A 0.9(17) . . . . ?
C51 C52 C53 N00A -176.2(9) . . . . ?
C52 C48 C54 N00A -2.0(12) . . . . ?
C50 C48 C54 N00A 174.8(8) . . . . ?
C52 C48 C54 C022 -173.4(10) . . . . ?
C50 C48 C54 C022 3.4(18) . . . . ?
C53 N00A C54 C48 2.6(15) . . . . ?
C53 N00A C54 C022 175.4(12) . . . . ?
C45 C022 C54 C48 -29(3) . . . . ?
C45 C022 C54 N00A 160.4(13) . . . . ?
 
_refine_diff_density_max    0.417
_refine_diff_density_min   -1.120
_refine_diff_density_rms    0.106

_shelx_res_file
;

    ymu-20-1.res created by SHELXL-2014/7

TITL ymu-20-1_a.res in P-1
REM  Yadorkari-X generated
CELL 0.41340 13.9392 15.6534 22.3033 91.4820 90.7240 114.0700
ZERR 6.0 0.0131 0.0152 0.0200 0.0200 0.0140 0.0110
LATT 1
REM  SPGR P-1 triclinic
SFAC C H O N F
DISP    C    -0.00009    0.00047         5.17
DISP    H     0.00000    0.00000         0.64
DISP    O     0.00171    0.00182        10.24
DISP    N     0.00045    0.00098         7.24
DISP    F     0.00383    0.00314        14.40
UNIT 210 192 12 12 12
SIZE 0.13 0.14 0.09
TEMP -173.0
L.S. 10
FMAP 2
PLAN -20
ACTA
CONF
LIST 4

WGHT    0.190700
FVAR       0.97288   0.58235
O7    3    0.913378    0.426210    0.558547    11.00000    0.03601    0.02720 =
         0.03024   -0.00135   -0.00094    0.00137
O002  3    0.617064    0.484579    0.071812    11.00000    0.03600    0.03425 =
         0.03152   -0.00104   -0.00143    0.00138
O003  3    0.857493    0.382360    0.667483    11.00000    0.04008    0.03135 =
         0.03071   -0.00181   -0.00048   -0.00102
H109  2    0.883834    0.412919    0.625413    11.00000    0.10695
O004  3    0.458316    0.325071    1.186339    11.00000    0.04298    0.03090 =
         0.03379   -0.00130    0.00172    0.00129
O005  3    0.414902    0.272185    1.295084    11.00000    0.04226    0.03167 =
         0.03144   -0.00256    0.00001   -0.00159
H107  2    0.446354    0.308539    1.253774    11.00000    0.09466
O006  3    0.664256    0.538408   -0.036576    11.00000    0.03705    0.04480 =
         0.03263   -0.00026   -0.00192   -0.00371
H108  2    0.620901    0.496981   -0.000713    11.00000    0.13538
N007  4    0.655209    0.502398    0.194993    11.00000    0.03068    0.02998 =
         0.02874   -0.00125   -0.00180    0.00551
AFIX  43
H1    2    0.602878    0.449965    0.182835    11.00000   -1.20000
AFIX   0
N008  4    0.754761    0.260775    0.752095    11.00000    0.02750    0.03299 =
         0.02907    0.00100   -0.00167    0.00459
AFIX  43
H2    2    0.800149    0.316473    0.764882    11.00000   -1.20000
AFIX   0
N009  4    0.899221    0.388594    0.435821    11.00000    0.03031    0.02587 =
         0.02540   -0.00072   -0.00124    0.00541
AFIX  43
H3    2    0.949331    0.442721    0.447456    11.00000   -1.20000
AFIX   0
N00A  4    0.431618    0.295436    1.062482    11.00000    0.03047    0.03453 =
         0.02862   -0.00052    0.00083    0.00559
PART 1
AFIX  43
H84   2    0.487541    0.344749    1.075038    21.00000    0.02967
PART 2
AFIX  43
H85   2    0.469441    0.354853    1.071918   -21.00000    0.03976
PART 0
AFIX   0
N00B  4    0.316972    0.146555    1.378399    11.00000    0.02863    0.03152 =
         0.02817   -0.00169   -0.00183    0.00677
AFIX  43
H5    2    0.364346    0.201151    1.391562    11.00000   -1.20000
AFIX   0
N00C  4    0.787948    0.650004   -0.119760    11.00000    0.02940    0.03785 =
         0.02929    0.00011   -0.00055    0.00562
AFIX  43
H6    2    0.727953    0.605609   -0.132643    11.00000   -1.20000
AFIX   0
C00D  1    0.844106    0.344092    0.539871    11.00000    0.02558    0.02647 =
         0.02840   -0.00207   -0.00263    0.00962
C00E  1    0.759888    0.243069    0.437251    11.00000    0.02872    0.02498 =
         0.03014   -0.00356   -0.00152    0.00902
C00F  1    0.291587    0.119436    1.317675    11.00000    0.02651    0.02877 =
         0.02794   -0.00229   -0.00056    0.00884
C00G  1    0.733542    0.230217    0.691457    11.00000    0.02367    0.03026 =
         0.02597   -0.00040   -0.00106    0.00758
C00H  1    0.832116    0.321203    0.474254    11.00000    0.02768    0.02476 =
         0.02772    0.00008   -0.00025    0.00759
C00I  1    0.789821    0.296175    0.644525    11.00000    0.02335    0.02676 =
         0.02903   -0.00080   -0.00001    0.00667
C00J  1    0.655715    0.135155    0.689874    11.00000    0.02551    0.02622 =
         0.03370    0.00288    0.00025    0.01003
C00K  1    0.631020    0.109265    0.751439    11.00000    0.02590    0.03018 =
         0.03491    0.00524    0.00047    0.01041
C00L  1    0.778983    0.276095    0.582470    11.00000    0.02717    0.02498 =
         0.03047    0.00018   -0.00081    0.00555
AFIX  43
H7    2    0.728380    0.217204    0.567803    11.00000   -1.20000
AFIX   0
C00M  1    0.189708   -0.002837    1.376791    11.00000    0.02796    0.02902 =
         0.03390    0.00417    0.00099    0.01294
C00N  1    0.345322    0.187643    1.271375    11.00000    0.02517    0.02761 =
         0.03241   -0.00326    0.00047    0.00692
C00O  1    0.822324    0.667912   -0.059029    11.00000    0.03025    0.03216 =
         0.02775   -0.00248   -0.00043    0.00893
C00P  1    0.723486    0.570091    0.157154    11.00000    0.02887    0.02867 =
         0.02934    0.00008    0.00003    0.00885
C00Q  1    0.329578    0.171646    1.208857    11.00000    0.02669    0.02644 =
         0.03283   -0.00182    0.00009    0.00581
AFIX  43
H8    2    0.280229    0.112597    1.193602    11.00000   -1.20000
AFIX   0
C00R  1    0.255615    0.073715    1.414844    11.00000    0.02971    0.03211 =
         0.03038    0.00256    0.00013    0.01248
C00S  1    0.521881    0.370384    0.839691    11.00000    0.02964    0.03699 =
         0.02774    0.00073   -0.00217    0.01047
C00T  1    0.798609    0.644834    0.194802    11.00000    0.03103    0.02837 =
         0.03299   -0.00203   -0.00196    0.01059
C00U  1    0.776860    0.616175    0.049140    11.00000    0.02630    0.03127 =
         0.03219   -0.00062    0.00032    0.00545
AFIX  43
H9    2    0.841384    0.663224    0.064133    11.00000   -1.20000
AFIX   0
C00V  1    0.702496    0.554360    0.090968    11.00000    0.02965    0.02925 =
         0.03051   -0.00223   -0.00145    0.00959
C00W  1    0.212191    0.025097    1.315544    11.00000    0.02760    0.02489 =
         0.03357   -0.00017   -0.00049    0.01068
C00X  1    0.786656    0.266535    0.375609    11.00000    0.03492    0.02531 =
         0.03021   -0.00288   -0.00234    0.01054
C00Y  1    0.154846   -0.034902    1.260015    11.00000    0.03300    0.02385 =
         0.03702   -0.00051   -0.00265    0.00799
AFIX  23
H10   2    0.124271   -0.101716    1.270362    11.00000   -1.20000
H11   2    0.206057   -0.026782    1.227971    11.00000   -1.20000
AFIX   0
C00Z  1    0.772836    0.619539    0.256131    11.00000    0.03316    0.02776 =
         0.03185   -0.00120   -0.00283    0.01094
C010  1    0.387586    0.244005    1.166978    11.00000    0.02777    0.03240 =
         0.03122   -0.00252    0.00112    0.00723
C011  1    0.557620    0.419719    0.415827    11.00000    0.03792    0.02376 =
         0.03102   -0.00176    0.00013    0.00735
C012  1    0.692592    0.188966    0.788828    11.00000    0.02816    0.03518 =
         0.02942    0.00458   -0.00031    0.00820
C013  1    0.873733    0.356013    0.376349    11.00000    0.03481    0.02721 =
         0.02656   -0.00213   -0.00322    0.01006
C40   1    0.928230    0.403970    0.324064    11.00000    0.03822    0.02972 =
         0.02889   -0.00122   -0.00250    0.01024
C015  1    0.946533    0.774731   -0.118607    11.00000    0.03198    0.02997 =
         0.03487    0.00230    0.00221    0.01262
C016  1    0.669170    0.151520    0.454023    11.00000    0.03356    0.02309 =
         0.03497   -0.00554    0.00001    0.00300
AFIX  23
H12   2    0.683682    0.134339    0.494489    11.00000   -1.20000
H13   2    0.665430    0.100916    0.425289    11.00000   -1.20000
AFIX   0
C017  1    1.001410    0.464248    0.214384    11.00000    0.04129    0.02612 =
         0.02703   -0.00097   -0.00069    0.01031
C018  1    0.754483    0.607181   -0.013078    11.00000    0.02793    0.03005 =
         0.03233   -0.00212   -0.00087    0.00646
C44   1    0.259542    0.079262    1.479673    11.00000    0.02933    0.03636 =
         0.03341    0.00381    0.00025    0.01272
C01A  1    0.683517    0.531473    0.254865    11.00000    0.03317    0.03062 =
         0.02995   -0.00218   -0.00232    0.01046
C42   1    0.629398    0.482217    0.306672    11.00000    0.03672    0.03126 =
         0.03100   -0.00172   -0.00448    0.00913
C01C  1    0.593721    0.452361    0.356107    11.00000    0.03629    0.02901 =
         0.03160   -0.00289   -0.00089    0.00870
C01D  1    0.863479    0.708176   -0.341974    11.00000    0.02930    0.03837 =
         0.03211    0.00190   -0.00114    0.01285
C01E  1    0.862716    0.712760   -0.156353    11.00000    0.03109    0.03256 =
         0.03288    0.00280    0.00343    0.01141
C01F  1    0.921981    0.747364   -0.057502    11.00000    0.02915    0.02839 =
         0.03485    0.00012    0.00047    0.00927
C01G  1    0.600242    0.072956    0.635061    11.00000    0.02912    0.02342 =
         0.03521    0.00091   -0.00033    0.00754
AFIX  23
H14   2    0.570474    0.006562    0.646349    11.00000   -1.20000
H15   2    0.652032    0.080710    0.603408    11.00000   -1.20000
AFIX   0
C01H  1    0.964200    0.432796    0.274556    11.00000    0.03954    0.02621 =
         0.03056   -0.00210   -0.00234    0.00755
C01I  1    0.107856   -0.095741    1.399105    11.00000    0.03525    0.02840 =
         0.03953    0.00631    0.00036    0.01228
AFIX  23
H16   2    0.132711   -0.109514    1.437949    11.00000   -1.20000
H17   2    0.100784   -0.146918    1.369994    11.00000   -1.20000
AFIX   0
C01J  1    0.559915    0.465719    0.822913    11.00000    0.03066    0.03586 =
         0.03099   -0.00200   -0.00373    0.00880
AFIX  43
H18   2    0.561987    0.512480    0.851545    11.00000   -1.20000
AFIX   0
C01K  1    0.065575   -0.007840    1.236111    11.00000    0.02938    0.03830 =
         0.04199   -0.00013   -0.00408    0.00883
AFIX 137
H19   2    0.012008   -0.020237    1.266643    11.00000   -1.50000
H20   2    0.033537   -0.045118    1.199496    11.00000   -1.50000
H21   2    0.095140    0.058824    1.227188    11.00000   -1.50000
AFIX   0
C01L  1    1.110273    0.502200    0.200945    11.00000    0.04154    0.03471 =
         0.03313   -0.00013   -0.00074    0.01410
AFIX  43
H22   2    1.161021    0.509216    0.231669    11.00000   -1.20000
AFIX   0
C01M  1    0.510205    0.098194    0.609883    11.00000    0.03156    0.03642 =
         0.04506   -0.00364   -0.00963    0.01117
AFIX 137
H23   2    0.455539    0.084897    0.639818    11.00000   -1.50000
H24   2    0.479860    0.060670    0.573106    11.00000   -1.50000
H25   2    0.538782    0.164834    0.600944    11.00000   -1.50000
AFIX   0
C43   1    0.854229    0.709356   -0.221441    11.00000    0.03492    0.03597 =
         0.03406    0.00412    0.00317    0.01133
C41   1    0.689167    0.200088    0.853645    11.00000    0.03170    0.04120 =
         0.03239    0.00641   -0.00043    0.00916
C01P  1    0.449796    0.386939    0.431253    11.00000    0.03775    0.03530 =
         0.03782   -0.00420   -0.00094    0.00959
AFIX  43
H26   2    0.398443    0.382700    0.401556    11.00000   -1.20000
AFIX   0
C01Q  1    0.551857    0.015287    0.774365    11.00000    0.03402    0.03139 =
         0.04095    0.01000    0.00188    0.01167
AFIX  23
H27   2    0.576705    0.004731    0.814124    11.00000   -1.20000
H28   2    0.549683   -0.035839    0.746558    11.00000   -1.20000
AFIX   0
C01R  1    0.856286    0.709582   -0.276486    11.00000    0.03151    0.03468 =
         0.03521    0.00310    0.00120    0.00816
C01S  1    0.239689    0.068167    1.599915    11.00000    0.03225    0.04949 =
         0.03070    0.00508    0.00117    0.02273
C01T  1   -0.001758   -0.092892    1.407191    11.00000    0.03302    0.03646 =
         0.04371    0.00982    0.00721    0.01153
AFIX 137
H29   2    0.004237   -0.044225    1.437367    11.00000   -1.50000
H30   2   -0.051933   -0.153785    1.420397    11.00000   -1.50000
H31   2   -0.026473   -0.078875    1.368892    11.00000   -1.50000
AFIX   0
C01U  1    0.633555    0.424404    0.461326    11.00000    0.03868    0.03400 =
         0.03627    0.00175    0.00084    0.01273
AFIX  43
H32   2    0.705490    0.445114    0.451515    11.00000   -1.20000
AFIX   0
C01V  1    0.829473    0.673019    0.314025    11.00000    0.04239    0.03017 =
         0.03410   -0.00600   -0.00338    0.01207
AFIX  23
H33   2    0.776356    0.671685    0.343463    11.00000   -1.20000
H34   2    0.871870    0.739252    0.304865    11.00000   -1.20000
AFIX   0
C01W  1    0.889765    0.735539    0.177433    11.00000    0.04056    0.02638 =
         0.03670   -0.00400   -0.00031    0.00460
AFIX  23
H35   2    0.895773    0.786274    0.206654    11.00000   -1.20000
H36   2    0.874069    0.753416    0.137430    11.00000   -1.20000
AFIX   0
C01X  1    0.594773    0.491437    0.763714    11.00000    0.03123    0.03862 =
         0.03724    0.00520   -0.00316    0.00615
AFIX  43
H37   2    0.620855    0.555109    0.752924    11.00000   -1.20000
AFIX   0
C45   1    0.486328    0.342442    0.900098    11.00000    0.03360    0.03561 =
         0.03286   -0.00179   -0.00277    0.00716
C01Z  1    0.438932    0.010636    0.780021    11.00000    0.03118    0.03237 =
         0.05431    0.00928    0.00975    0.00745
AFIX 137
H38   2    0.440166    0.060505    0.807917    11.00000   -1.50000
H39   2    0.392660   -0.050309    0.795161    11.00000   -1.50000
H40   2    0.412699    0.018776    0.740556    11.00000   -1.50000
AFIX   0
C020  1    0.252424    0.074897    1.535151    11.00000    0.02790    0.03794 =
         0.04098    0.00383    0.00087    0.01319
C021  1    0.730794    0.211402    0.318125    11.00000    0.04724    0.02860 =
         0.03056   -0.00624   -0.00320    0.01030
AFIX  23
H41   2    0.689157    0.145275    0.327851    11.00000   -1.20000
H42   2    0.784254    0.212724    0.288931    11.00000   -1.20000
AFIX   0
C022  1    0.454791    0.314215    0.950488    11.00000    0.03691    0.04211 =
         0.03080   -0.00075   -0.00056    0.00382
C023  1    0.675634    0.203485    0.907738    11.00000    0.03133    0.04571 =
         0.03476    0.00570   -0.00022    0.00943
C024  1    0.590183    0.420895    0.720864    11.00000    0.03417    0.05648 =
         0.02878    0.00246    0.00279    0.01370
C025  1    0.658205    0.205826    0.972654    11.00000    0.03199    0.05557 =
         0.03260    0.00586   -0.00135    0.01519
C026  1    0.418845    0.360645    0.490679    11.00000    0.03814    0.03838 =
         0.04677   -0.00221    0.00982    0.00661
AFIX  43
H43   2    0.346905    0.338921    0.500692    11.00000   -1.20000
AFIX   0
C027  1    0.517080    0.300290    0.795093    11.00000    0.04272    0.03553 =
         0.04062   -0.00159    0.00163    0.01624
AFIX  43
H44   2    0.490874    0.236350    0.805284    11.00000   -1.20000
AFIX   0
C028  1    1.143148    0.529500    0.142015    11.00000    0.04691    0.03816 =
         0.04272    0.00511    0.01072    0.01787
AFIX  43
H45   2    1.215891    0.556391    0.133473    11.00000   -1.20000
PART 1
AFIX   0
C46   1    0.364706    0.232160    1.098198    21.00000    0.04071    0.03466 =
         0.02156    0.00288   -0.00412    0.00934
PART 0
C02A  1    0.843075    0.622511   -0.374556    11.00000    0.03797    0.03361 =
         0.04424    0.00239   -0.00449    0.01062
AFIX  43
H46   2    0.822209    0.565857   -0.353667    11.00000   -1.20000
AFIX   0
C02B  1    1.047078    0.852614   -0.142107    11.00000    0.03677    0.03513 =
         0.04215    0.00530    0.00411    0.00767
AFIX  23
H47   2    1.028778    0.878461   -0.178406    11.00000   -1.20000
H48   2    1.075664    0.903904   -0.111265    11.00000   -1.20000
AFIX   0
C02C  1    0.280749    0.149256    1.638422    11.00000    0.03492    0.05616 =
         0.04308   -0.00175   -0.00137    0.02179
AFIX  43
H49   2    0.318302    0.208886    1.622051    11.00000   -1.20000
AFIX   0
C02D  1    0.995304    0.792299   -0.002963    11.00000    0.03890    0.03605 =
         0.03685   -0.00049    0.00006    0.00333
AFIX  23
H50   2    0.952958    0.795542    0.031628    11.00000   -1.20000
H51   2    1.043712    0.857033   -0.012104    11.00000   -1.20000
AFIX   0
C02E  1    0.602136    0.398326    0.520998    11.00000    0.04799    0.03939 =
         0.03640    0.00237   -0.00307    0.01428
AFIX  43
H52   2    0.652786    0.402153    0.551042    11.00000   -1.20000
AFIX   0
C02F  1    0.925584    0.453460    0.167273    11.00000    0.03996    0.04688 =
         0.03382    0.00506   -0.00354    0.00785
AFIX  43
H53   2    0.852846    0.429123    0.175762    11.00000   -1.20000
AFIX   0
C02G  1    0.894608    0.793003   -0.374401    11.00000    0.05633    0.03689 =
         0.03461    0.00344    0.00584    0.02235
AFIX  43
H54   2    0.907926    0.850516   -0.353477    11.00000   -1.20000
AFIX   0
C02H  1    0.494901    0.366710    0.535069    11.00000    0.05430    0.03370 =
         0.03265    0.00089    0.01099    0.00695
C02I  1    0.551079    0.326224    0.736487    11.00000    0.04685    0.05125 =
         0.03916   -0.01060    0.00164    0.02291
AFIX  43
H55   2    0.547637    0.279664    0.707331    11.00000   -1.20000
AFIX   0
C02J  1    0.560897    0.159020    0.453670    11.00000    0.03169    0.04115 =
         0.05672   -0.00505    0.00146    0.00474
AFIX 137
H56   2    0.564008    0.208877    0.482146    11.00000   -1.50000
H57   2    0.505963    0.099372    0.465348    11.00000   -1.50000
H58   2    0.544735    0.173521    0.413293    11.00000   -1.50000
AFIX   0
C02K  1    1.067159    0.516603    0.095698    11.00000    0.05893    0.04296 =
         0.03160    0.00454    0.00799    0.01489
C02L  1    0.996636    0.726151    0.175743    11.00000    0.03308    0.04852 =
         0.04981   -0.00298    0.00297    0.00260
AFIX 137
H59   2    1.013447    0.709886    0.215483    11.00000   -1.50000
H60   2    1.052082    0.785748    0.164418    11.00000   -1.50000
H61   2    0.991678    0.676909    0.146264    11.00000   -1.50000
AFIX   0
C02M  1    0.853578    0.620958   -0.437725    11.00000    0.05276    0.04203 =
         0.04061   -0.00927   -0.01034    0.02124
AFIX  43
H62   2    0.839623    0.563687   -0.459119    11.00000   -1.20000
PART 1
AFIX   0
C02N  1    0.401128    0.272843    1.004629    21.00000    0.03498    0.01475 =
         0.03325   -0.00788    0.00126    0.00603
PART 0
C02O  1    0.182647   -0.021501    1.625315    11.00000    0.04211    0.05423 =
         0.04547    0.01228    0.00616    0.02809
AFIX  43
H63   2    0.154735   -0.076354    1.600075    11.00000   -1.20000
AFIX   0
C02P  1    0.686371    0.292253    1.005728    11.00000    0.04110    0.05794 =
         0.04377    0.00292    0.00076    0.02139
AFIX  43
H64   2    0.716916    0.349915    0.985946    11.00000   -1.20000
AFIX   0
C02Q  1    0.902693    0.631100    0.342630    11.00000    0.05594    0.04813 =
         0.04478   -0.00856   -0.01839    0.02221
AFIX 137
H65   2    0.860377    0.567124    0.354775    11.00000   -1.50000
H66   2    0.939801    0.669675    0.377872    11.00000   -1.50000
H67   2    0.953926    0.630150    0.313222    11.00000   -1.50000
AFIX   0
C02R  1    0.959275    0.479103    0.108196    11.00000    0.05697    0.05527 =
         0.03205    0.00628   -0.00653    0.01252
AFIX  43
H68   2    0.909014    0.470988    0.076970    11.00000   -1.20000
AFIX   0
C02S  1    0.265942    0.141742    1.701659    11.00000    0.04258    0.08948 =
         0.03857   -0.01512   -0.00717    0.03577
AFIX  43
H69   2    0.293914    0.195925    1.727486    11.00000   -1.20000
AFIX   0
C02T  1    0.884955    0.705370   -0.468380    11.00000    0.06906    0.05600 =
         0.03175   -0.00124   -0.00156    0.03351
C02U  1    0.668516    0.291813    1.068626    11.00000    0.05844    0.07538 =
         0.04022   -0.01050   -0.00731    0.03894
AFIX  43
H70   2    0.688539    0.349207    1.090986    11.00000   -1.20000
AFIX   0
C02V  1    0.905499    0.791380   -0.437079    11.00000    0.08199    0.04633 =
         0.03806    0.01087    0.00952    0.03430
AFIX  43
H71   2    0.926540    0.847712   -0.458336    11.00000   -1.20000
AFIX   0
C02W  1    0.656642    0.251602    0.288725    11.00000    0.06485    0.04656 =
         0.04419   -0.01015   -0.02233    0.02211
AFIX 137
H72   2    0.603022    0.249825    0.317259    11.00000   -1.50000
H73   2    0.622476    0.213806    0.252640    11.00000   -1.50000
H74   2    0.697803    0.316451    0.277788    11.00000   -1.50000
AFIX   0
C02X  1    1.060242    0.735925    0.014004    11.00000    0.04135    0.08314 =
         0.04355    0.00377   -0.00273    0.02703
AFIX 137
H75   2    1.012508    0.672035    0.023583    11.00000   -1.50000
H76   2    1.105807    0.766238    0.049004    11.00000   -1.50000
H77   2    1.103478    0.733852   -0.019845    11.00000   -1.50000
AFIX   0
C02Y  1    0.610562    0.119450    1.003050    11.00000    0.05893    0.05855 =
         0.03447    0.00887    0.00466    0.01538
AFIX  43
H78   2    0.591098    0.061500    0.981421    11.00000   -1.20000
AFIX   0
C02Z  1    0.168015   -0.028003    1.688448    11.00000    0.05615    0.08306 =
         0.05105    0.03188    0.01671    0.04562
AFIX  43
H79   2    0.130334   -0.087133    1.705422    11.00000   -1.20000
AFIX   0
C030  1    1.132462    0.817257   -0.157586    11.00000    0.04262    0.06096 =
         0.07446    0.02078    0.02166    0.01924
AFIX 137
H80   2    1.153581    0.794584   -0.121334    11.00000   -1.50000
H81   2    1.193598    0.868635   -0.173386    11.00000   -1.50000
H82   2    1.104447    0.766092   -0.187870    11.00000   -1.50000
AFIX   0
C031  1    0.621210    0.206193    1.097388    11.00000    0.06879    0.09388 =
         0.03240    0.00422    0.00391    0.04824
C032  1    0.209335    0.052953    1.725194    11.00000    0.05532    0.11630 =
         0.03202    0.01663    0.00625    0.05565
C033  1    0.592384    0.120608    1.065900    11.00000    0.07452    0.07956 =
         0.03631    0.01809    0.01111    0.03066
AFIX  43
H83   2    0.560866    0.063506    1.086197    11.00000   -1.20000
PART 1
AFIX   0
C034  1    0.283928    0.160316    1.064849    21.00000    0.02644    0.02711 =
         0.03289    0.00077    0.00184    0.01453
C035  1    0.191169    0.072181    1.083720    21.00000    0.02719    0.02672 =
         0.03384   -0.00108   -0.00318    0.00261
AFIX  23
H86   2    0.132649    0.057572    1.054116    21.00000   -1.20000
H87   2    0.166820    0.085397    1.122979    21.00000   -1.20000
AFIX   0
C036  1    0.216672   -0.016139    1.089017    21.00000    0.05091    0.02607 =
         0.04024   -0.00038    0.00468    0.01040
AFIX 137
H88   2    0.231234   -0.035286    1.049192    21.00000   -1.50000
H89   2    0.156351   -0.067434    1.105567    21.00000   -1.50000
H90   2    0.278365   -0.000881    1.115603    21.00000   -1.50000
AFIX   0
C037  1    0.307087    0.184691    1.003191    21.00000    0.03217    0.02774 =
         0.03488    0.00253    0.00089    0.01479
C038  1    0.251894    0.129558    0.944944    21.00000    0.03255    0.03551 =
         0.03463    0.00228   -0.00327    0.01010
AFIX  23
H91   2    0.250693    0.174212    0.914616    21.00000   -1.20000
H92   2    0.178217    0.088133    0.953536    21.00000   -1.20000
AFIX   0
C039  1    0.308040    0.069248    0.918741    21.00000    0.05667    0.04404 =
         0.03976   -0.01055    0.00421    0.01708
AFIX 137
H93   2    0.382091    0.109435    0.912322    21.00000   -1.50000
H94   2    0.273988    0.039548    0.880439    21.00000   -1.50000
H95   2    0.303332    0.020853    0.946993    21.00000   -1.50000
PART 2
AFIX   0
C52   1    0.319922    0.133109    1.064021   -21.00000    0.03119    0.03209 =
         0.02898   -0.00377    0.00190    0.00576
C47   1    0.128328    0.025764    1.084811   -21.00000    0.04880    0.04491 =
         0.05261   -0.00051    0.00554    0.01061
AFIX 137
H96   2    0.125133    0.074453    1.112204   -21.00000   -1.50000
H97   2    0.082576   -0.036017    1.099027   -21.00000   -1.50000
H98   2    0.104794    0.033501    1.044519   -21.00000   -1.50000
AFIX   0
C48   1    0.345806    0.157432    1.003030   -21.00000    0.04317    0.03065 =
         0.02734   -0.00226   -0.00015    0.01054
C49   1    0.221297    0.118432    0.910057   -21.00000    0.06500    0.05405 =
         0.04653    0.00026   -0.02523    0.01440
AFIX 137
H99   2    0.166201    0.117377    0.937270   -21.00000   -1.50000
H100  2    0.190015    0.071777    0.877345   -21.00000   -1.50000
H101  2    0.255377    0.180759    0.893416   -21.00000   -1.50000
AFIX   0
C50   1    0.304535    0.095167    0.945294   -21.00000    0.06065    0.03042 =
         0.03306   -0.00462    0.00067    0.01086
AFIX  23
H102  2    0.272666    0.028614    0.956197   -21.00000   -1.20000
H103  2    0.364355    0.104042    0.919019   -21.00000   -1.20000
AFIX   0
C51   1    0.243685    0.034291    1.082713   -21.00000    0.05538    0.02643 =
         0.03322   -0.00526    0.00053    0.00963
AFIX  23
H104  2    0.265504    0.021675    1.122749   -21.00000   -1.20000
H105  2    0.247360   -0.013189    1.053722   -21.00000   -1.20000
AFIX   0
C53   1    0.373906    0.219092    1.105032   -21.00000    0.02155    0.03588 =
         0.02660    0.01741   -0.00281   -0.00478
C54   1    0.412124    0.250766    1.001759   -21.00000    0.04988    0.02186 =
         0.02089   -0.00751    0.00610    0.01266
PART 0
F3    5    1.094169    0.531119    0.039801    11.00000    0.26916    0.19230 =
         0.15153    0.05135    0.02912    0.07671
F4    5    0.624121    0.438809    0.667021    11.00000    0.21867    0.24915 =
         0.15397    0.03018    0.01757    0.06957
F5    5    0.465842    0.346734    0.588208    11.00000    0.28590    0.24314 =
         0.17132    0.04514    0.02809    0.09341
F6    5    0.202550    0.063270    1.783679    11.00000    0.36725    0.46483 =
         0.22118    0.09951    0.02356    0.20722
F7    5    0.882510    0.692484   -0.524495    11.00000    0.48990    0.30607 =
         0.19574    0.04289    0.09004    0.18356
F8    5    0.620428    0.207236    1.153074    11.00000    0.59733    0.35638 =
         0.21000    0.03020    0.09157    0.20423

HKLF 4 1 1 0 0 0 1 0 0 0 1

REM  ymu-20-1_a.res in P-1
REM R1 =  0.0954 for   13564 Fo > 4sig(Fo)  and  0.1100 for all   19154 data
REM   1209 parameters refined using      0 restraints

END

WGHT      0.1908      0.0000

REM Highest difference peak  0.417,  deepest hole -1.120,  1-sigma level  0.106
Q1    1   0.5000  0.5000  0.0000  10.50000  0.05    0.40
Q2    1   0.6568  0.1414  0.7701  11.00000  0.05    0.32
Q3    1   0.9690  0.2737  0.4510  11.00000  0.05    0.30
Q4    1   0.6413  0.0222  1.0710  11.00000  0.05    0.29
Q5    1   0.9608  0.3361  0.5611  11.00000  0.05    0.29
Q6    1   0.7424  0.0944  0.6385  11.00000  0.05    0.28
Q7    1   0.4235  0.0404  0.0799  11.00000  0.05    0.28
Q8    1   1.1028  0.7818  0.2324  11.00000  0.05    0.27
Q9    1   0.7406  0.3971  0.6379  11.00000  0.05    0.27
Q10   1   0.8008  0.8394 -0.4261  11.00000  0.05    0.27
Q11   1   1.0184  0.3867  0.4689  11.00000  0.05    0.27
Q12   1   0.6996  0.1766  0.6841  11.00000  0.05    0.27
Q13   1   0.6785  0.0128  0.6284  11.00000  0.05    0.27
Q14   1   0.6271 -0.0447  0.5700  11.00000  0.05    0.27
Q15   1   0.6725  0.3857  1.1513  11.00000  0.05    0.26
Q16   1   1.0961  0.4137  0.4793  11.00000  0.05    0.26
Q17   1   1.0241  0.4073  0.5285  11.00000  0.05    0.26
Q18   1   0.4008  0.0901  1.3104  11.00000  0.05    0.25
Q19   1   0.6615  0.3577  1.1700  11.00000  0.05    0.25
Q20   1   0.9410  0.2509  0.4035  11.00000  0.05    0.25
;
_shelx_res_checksum   87539

_shelx_hkl_file
;
   0   0  -2  110.93    9.88
   0   0  -2  100.56   18.37
   0   0  -2  128.95   16.46
   0   0  -3 3397.07  403.22
   0   0  -3 3036.27  470.32
   0   0  -3 3201.95  472.25
   0   0   4    3.57    8.40
   0   0  -4    3.95    3.04
   0   0  -4    0.02   10.12
   0   0  -4   12.00    8.99
   0   0   5  647.78  104.38
   0   0  -5  686.54  112.99
   0   0   6  993.96  167.90
   0   0  -6 1351.21  221.54
   0   0  -6  938.30  169.54
   0   0   7   84.65   14.90
   0   0   7   93.07   28.54
   0   0  -7  113.93   16.67
   0   0  -7   68.42   33.15
   0   0  -8 6175.55 1237.72
   0   0   9   13.09    7.57
   0   0   9    0.79   14.87
   0   0   9    6.29   14.63
   0   0  -9   18.38    6.78
   0   0  -9   13.69   20.52
   0   0  -9   -1.07   12.97
   0   0  10   -0.44    4.12
   0   0  10    1.64   10.77
   0   0  10    7.66   10.37
   0   0 -10    1.61    3.67
   0   0 -10    6.50   13.07
   0   0 -10    7.56    9.23
   0   0  11 5073.76  834.74
   0   0  11 4895.84 1080.93
   0   0  11 4229.45  901.45
   0   0 -11 5244.14 1139.39
   0   0 -11 4492.06  961.25
   0   0  12   14.12    7.03
   0   0  12    9.82   19.30
   0   0  12   19.43   16.33
   0   0 -12   16.92    7.30
   0   0 -12   16.63   20.39
   0   0 -12   12.39   16.01
   0   0  13 2707.53  441.62
   0   0  13 5139.79  956.98
   0   0  13 2810.76  586.11
   0   0 -13 2482.29  413.84
   0   0 -13 1743.28  478.07
   0   0 -13 3839.58  737.19
   0   0  14    8.04    5.71
   0   0  14    8.82   17.77
   0   0  14    7.65   14.15
   0   0 -14    9.86    5.78
   0   0 -14   16.91   20.69
   0   0 -14   10.96   14.12
   0   0  15   55.37   15.28
   0   0  15  122.46   43.75
   0   0  15   84.00   32.85
   0   0 -15   60.43   15.98
   0   0 -15  121.40   43.94
   0   0 -15   78.08   32.24
   0   0  16  432.92   80.36
   0   0  16  477.60  139.81
   0   0  16  589.03  142.37
   0   0 -16  618.72  168.19
   0   0 -16  690.81  156.59
   0   0  17   12.56    8.34
   0   0  17    4.14   21.14
   0   0  17   15.68   18.94
   0   0 -17    9.28    7.52
   0   0 -17   21.59   24.03
   0   0 -17    4.09   18.58
   0   0  18   58.40   38.28
   0   0  18   47.06   31.76
   0   0 -18   74.32   40.76
   0   0 -18   58.90   30.46
   0   0  19 4323.41 1016.97
   0   0  19 2866.18  730.26
   0   0 -19 2685.06  840.85
   0   0 -19 2917.38  729.65
   0   0  20   14.72    9.02
   0   0  20    9.43   16.73
   0   0 -20   17.03   27.63
   0   0 -20   12.77   21.83
   0   0  21   61.05   39.61
   0   0  22  132.13   60.98
   0   0 -22   74.71   41.81
   0   0  23   12.16   24.46
   0   0  23   10.20   20.40
   0   0 -23    7.25    7.26
   0   0 -23   18.95   26.07
   0   0 -23    8.89   20.93
   0   0  24    2.81   26.78
   0   0  24    1.48   18.03
   0   0 -24   11.94   26.34
   0   0 -24   19.50   20.00
   0   0  25  -10.27   15.96
   0   0  25   11.67   16.33
   0   0 -25    1.89    4.38
   0   0 -25  -18.27   22.10
   0   0 -25   13.62   15.95
   0   0  26   11.42   25.81
   0   0  26    5.26   16.49
   0   0 -26    7.26    6.51
   0   0 -26    4.10   26.38
   0   0 -26    5.51   20.26
   0   0  27    6.03   21.32
   0   0  27   -1.41   17.88
   0   0 -27    2.78    4.62
   0   0 -27   18.30   23.74
   0   0 -27   -0.02   15.23
   0   0  28    5.05   36.93
   0   0  28    6.32   29.34
   0   0 -28   37.21   38.23
   0   0 -28   27.12   27.99
   0   1 -28    0.95    5.48
   0   1 -28   -5.84   22.00
   0   1 -28    1.70   17.15
   0  -1  28    1.25    5.08
   0  -1  28    7.42   20.45
   0  -1  28    2.02   15.92
   0   1 -27    8.65    8.55
   0   1 -27   20.94   28.58
   0   1 -27   10.38   18.52
   0  -1  27    8.07    7.34
   0  -1  27   -3.47   28.54
   0  -1  27    8.36   15.44
   0   1 -26   28.32   12.02
   0   1 -26   51.84   40.14
   0   1 -26   20.41   28.66
   0  -1  26   26.20   11.99
   0  -1  26   32.90   38.46
   0  -1  26   48.70   33.26
   0   1 -25   14.94    9.27
   0   1 -25   19.04   33.05
   0   1 -25   23.37   25.42
   0  -1  25   22.43   10.65
   0  -1  25   19.27   27.89
   0  -1  25   26.17   26.35
   0   1 -24   51.10   16.48
   0   1 -24   94.58   52.77
   0   1 -24   27.15   34.72
   0  -1  24   81.56   48.13
   0  -1  24   53.10   36.78
   0   1 -23    3.05    5.65
   0   1 -23   17.54   21.86
   0   1 -23   -0.05   15.15
   0  -1  23    1.18    5.39
   0  -1  23    7.47   20.08
   0  -1  23    4.53   13.74
   0   1 -22  725.62  153.44
   0  -1  22 1132.34  206.30
   0  -1  22 1538.78  382.09
   0   1 -21   45.19   17.00
   0  -1  21   47.57   30.50
   0   1 -20    2.35    5.94
   0   1 -20    5.99   18.72
   0   1 -20    1.35   14.71
   0  -1  20   -6.21   17.86
   0  -1  20    6.98   15.12
   0   1 -19 4913.02 1165.00
   0   1 -19 3888.32  929.32
   0  -1  19 3547.60  979.09
   0  -1  19 2724.53  745.06
   0   1 -18   42.12   29.54
   0   1 -18   37.38   27.77
   0  -1  18   22.50   30.90
   0  -1  18   26.09   23.59
   0   1 -17   60.94   43.69
   0   1 -17   87.16   41.51
   0  -1  17  128.87   47.78
   0  -1  17  110.61   43.01
   0   1 -16   37.12   38.00
   0   1 -16   88.46   35.61
   0  -1  16   63.70   19.80
   0  -1  16  112.09   41.05
   0  -1  16   74.57   34.25
   0   1 -15  -10.26   16.28
   0   1 -15    1.17   12.51
   0  -1  15    3.06    6.43
   0  -1  15    5.86   13.32
   0  -1  15    9.72   11.40
   0   1 -14 1082.96  252.01
   0   1 -14  857.20  206.89
   0  -1  14  731.55  141.49
   0  -1  14 1627.24  316.92
   0  -1  14  888.85  210.43
   0   1 -13   39.62   13.21
   0   1 -13  145.90   40.03
   0   1 -13   53.65   28.53
   0  -1  13   61.66   17.92
   0  -1  13   41.47   30.77
   0  -1  13   77.86   29.41
   0   1 -12  243.70   40.33
   0   1 -12  119.01   47.75
   0   1 -12  122.17   41.45
   0  -1  12  129.17   50.27
   0  -1  12  197.41   53.54
   0   1 -11  443.01   79.57
   0   1 -11  586.66  134.50
   0   1 -11  638.60  128.09
   0  -1  11  477.06  119.89
   0  -1  11  517.42  114.47
   0   1 -10  478.73   77.52
   0   1 -10  733.64  135.12
   0  -1  10  792.73  113.73
   0  -1  10  355.08  107.44
   0  -1  10  791.83  142.48
   0   1  -9  570.05   93.63
   0   1  -9 1052.53  197.59
   0   1  -9  883.98  159.68
   0  -1   9  869.28  127.34
   0  -1   9  511.58  130.74
   0  -1   9 1047.86  179.95
   0   1  -8 2656.96  402.51
   0   1  -8 3727.09  604.76
   0  -1   8 1934.56  411.70
   0   1  -7   21.63    8.44
   0   1  -7   16.18   17.45
   0  -1   7   17.79    9.11
   0  -1   7   17.12   13.89
   0   1  -618542.30 4417.81
   0   1  -623313.10 5167.98
   0  -1   624876.80 5605.53
   0  -1   616972.80 3952.77
   0   1  -5 1576.97  228.82
   0   1  -5 1860.96  310.51
   0   1  -5 2117.39  317.11
   0  -1   5 1846.20  285.40
   0   1  -4  518.27   70.99
   0   1  -4  799.70  113.13
   0  -1   4  630.02   83.69
   0  -1   4  418.36   80.04
   0  -1   4  516.59   78.65
   0   1  -355437.5013820.00
   0   1  -362957.4015866.20
   0   1  -349353.0012525.10
   0  -1   343226.1010896.50
   0  -1   331042.80 8356.59
   0  -1   347430.2011958.10
   0   1  -2   32.81    7.12
   0   1  -2   37.32    8.29
   0   1  -2   32.29    8.35
   0  -1   2   20.74    8.15
   0  -1   2   22.64    7.08
   0   1  -1  170.99   22.14
   0   1  -1  242.51   26.14
   0   1   0 7369.23  963.70
   0   1   0 6573.46  954.40
   0  -1   0 7321.00 1098.22
   0   1   1 3891.50  538.89
   0  -1  -1 5131.98  664.67
   0  -1  -1 4041.62  532.14
   0  -1  -1 5090.27  669.52
   0   1   2  585.25   59.39
   0   1   2  399.57   59.67
   0  -1  -2  629.12   78.01
   0  -1  -2  608.34   73.53
   0   1   3  292.36   29.26
   0   1   3  233.94   42.73
   0  -1  -3  343.39   32.83
   0  -1  -3  242.87   46.12
   0  -1  -3  299.20   44.09
   0   1   4  571.91   60.97
   0   1   4  836.50  123.98
   0  -1  -4  738.51  104.27
   0   1   5   63.03    8.91
   0   1   5   68.23   22.11
   0   1   5   36.87   17.17
   0  -1  -5   41.24    7.06
   0  -1  -5   26.80   13.78
   0   1   6  146.82   18.99
   0   1   6  195.73   38.97
   0  -1  -6  134.54   17.42
   0  -1  -6  185.11   39.90
   0   1   7 1425.34  232.32
   0  -1  -7 1053.11  126.84
   0   1   8 9849.32 1817.85
   0  -1  -8 4885.34 1014.72
   0   1   9  149.10   48.76
   0   1   9  176.57   44.38
   0  -1  -9  145.94   41.03
   0   1  10 7815.51 1345.05
   0   1  1010783.80 2315.65
   0   1  10 8220.49 1808.73
   0  -1 -10 8069.10 1374.63
   0  -1 -10 8129.39 1763.76
   0   1  11 1008.83  146.35
   0   1  11  991.97  236.26
   0   1  11 1505.04  281.64
   0  -1 -11 1123.29  228.44
   0   1  12   33.25    8.41
   0   1  12   46.85   27.94
   0   1  12   57.30   25.04
   0  -1 -12   32.71    9.00
   0  -1 -12   28.30   27.80
   0  -1 -12   56.75   23.86
   0   1  1311331.90 2263.37
   0   1  1311227.40 2784.52
   0  -1 -1313701.20 3449.95
   0  -1 -1315138.40 3523.97
   0   1  14   72.63   16.36
   0   1  14  117.26   37.34
   0  -1 -14   77.98   15.91
   0  -1 -14  160.88   49.95
   0  -1 -14   67.42   31.80
   0   1  15   74.41   15.75
   0   1  15   64.16   31.48
   0  -1 -15   53.56   13.25
   0  -1 -15  105.28   43.95
   0  -1 -15   53.70   31.23
   0   1  16    4.67    5.21
   0   1  16   18.13   15.66
   0  -1 -16    8.96    5.40
   0  -1 -16    1.75   16.08
   0  -1 -16   15.50   16.77
   0   1  17   37.93   11.14
   0   1  17   19.23   23.78
   0  -1 -17   30.47    9.39
   0  -1 -17   89.55   40.03
   0  -1 -17   40.81   29.53
   0   1  18   43.91   12.78
   0   1  18  106.76   37.25
   0  -1 -18   37.07   11.70
   0  -1 -18   68.02   42.59
   0  -1 -18   85.95   34.97
   0   1  19 1891.68  345.46
   0   1  19 2297.41  721.47
   0   1  19 1873.68  485.46
   0  -1 -19 1981.80  338.36
   0  -1 -19 4685.01  951.48
   0  -1 -19 2217.23  545.30
   0   1  20   22.79    9.65
   0   1  20   29.01   24.24
   0  -1 -20   22.80    8.73
   0  -1 -20   40.92   29.15
   0  -1 -20   33.64   25.50
   0   1  21  380.42  123.35
   0   1  21  194.65   76.68
   0   1  22    0.68    4.29
   0   1  22   14.29   17.00
   0  -1 -22    6.26   18.52
   0  -1 -22   -6.55   13.34
   0   1  23   47.49   41.23
   0   1  23   28.66   26.45
   0  -1 -23   56.63   40.63
   0  -1 -23   27.92   23.41
   0   1  24   13.93    7.64
   0   1  24   28.57   31.66
   0   1  24   19.15   23.64
   0  -1 -24   40.50   34.12
   0  -1 -24   21.88   26.08
   0   1  25    6.11    5.68
   0   1  25   11.01   24.18
   0   1  25   16.70   22.72
   0  -1 -25   23.11   29.23
   0  -1 -25    9.57   19.04
   0   1  26   12.81    8.23
   0   1  26   24.55   34.04
   0   1  26   12.05   20.35
   0  -1 -26   35.74   32.59
   0  -1 -26   16.67   22.75
   0   1  27   -1.63    2.87
   0   1  27   18.79   17.98
   0   1  27    9.99   12.73
   0  -1 -27    7.24   18.20
   0  -1 -27    2.04   12.98
   0   1  28    2.69    3.66
   0   1  28   -2.97   16.66
   0   1  28  -13.15   17.61
   0  -1 -28    7.48   23.98
   0  -1 -28    9.07   17.50
   0   2 -28   36.16   19.12
   0   2 -28  128.55   65.06
   0   2 -28   67.34   44.09
   0  -2  28  121.53   57.63
   0  -2  28   92.45   48.66
   0   2 -27  148.72   41.65
   0   2 -27  239.57   91.77
   0   2 -27  115.65   58.73
   0  -2  27   77.52   28.39
   0  -2  27   96.30   67.81
   0  -2  27  101.58   58.26
   0   2 -26    7.32    8.02
   0   2 -26   10.82   28.79
   0   2 -26    9.39   19.48
   0  -2  26    6.37    7.72
   0  -2  26   10.87   25.11
   0  -2  26    0.86   19.17
   0   2 -25  237.55   59.01
   0   2 -25  278.62  119.55
   0   2 -25  262.34  102.07
   0  -2  25  249.47   62.04
   0  -2  25  397.39  151.99
   0  -2  25  247.51   92.42
   0   2 -24    5.26    7.65
   0   2 -24    0.48   25.10
   0   2 -24    6.88   19.19
   0  -2  24    4.49    7.64
   0  -2  24    3.56   21.53
   0  -2  24    5.91   15.07
   0   2 -23    4.03    8.05
   0   2 -23   -2.68   25.63
   0   2 -23   11.48   19.06
   0  -2  23    3.88    7.83
   0  -2  23   12.55   20.95
   0  -2  23   17.60   19.29
   0   2 -22  447.74   96.72
   0  -2  22  491.57  106.72
   0  -2  22  588.85  181.13
   0   2 -21   29.73   13.87
   0   2 -21   51.90   34.68
   0  -2  21   32.58   26.14
   0   2 -20   81.64   25.26
   0   2 -20   59.81   50.82
   0   2 -20  124.82   52.11
   0  -2  20   86.95   26.97
   0  -2  20   87.45   46.56
   0  -2  20  131.15   48.31
   0   2 -19  467.42  102.74
   0   2 -19  770.85  214.96
   0   2 -19  878.87  215.73
   0  -2  19  610.99  125.67
   0  -2  19  715.39  197.75
   0  -2  19  527.91  152.83
   0   2 -18 1156.38  219.49
   0   2 -18 1303.53  347.44
   0   2 -18 1309.89  329.97
   0  -2  18  907.54  192.50
   0  -2  18 2071.96  446.78
   0  -2  18 1168.10  292.39
   0   2 -17 1484.38  274.00
   0   2 -17 1509.11  401.81
   0   2 -17 1963.63  427.53
   0  -2  17 1643.59  411.14
   0  -2  17 1261.52  324.98
   0   2 -16   -3.61    7.09
   0   2 -16    2.88   14.79
   0   2 -16    5.62   11.40
   0  -2  16    4.53   12.31
   0  -2  16    9.09   10.37
   0   2 -15  166.78   41.26
   0   2 -15  254.39   73.40
   0   2 -15  171.02   57.59
   0  -2  15  237.89   73.58
   0  -2  15  170.47   53.30
   0   2 -14 1567.26  327.60
   0   2 -14 1274.91  261.91
   0  -2  14  857.55  225.66
   0  -2  14  856.48  205.63
   0   2 -13  457.38  108.63
   0   2 -13  297.36   75.01
   0  -2  13  298.13   60.77
   0  -2  13  392.09  100.75
   0  -2  13  305.30   80.51
   0   2 -12   16.45   15.64
   0   2 -12    2.50   12.94
   0  -2  12    7.84    7.53
   0  -2  12   20.22   17.69
   0  -2  12    8.78   12.16
   0   2 -11 3633.91  829.27
   0   2 -11 4210.40  863.59
   0  -2  11 5287.45 1071.21
   0  -2  11 4090.86  835.83
   0   2 -10  136.40   49.29
   0   2 -10  150.46   41.68
   0  -2  10  150.79   32.42
   0  -2  10  163.98   49.39
   0  -2  10  154.31   41.37
   0   2  -9  465.24   96.10
   0  -2   9  446.96   77.07
   0  -2   9  430.40   88.15
   0   2  -8 1304.33  209.78
   0   2  -8 1104.69  213.32
   0  -2   8 1315.42  206.74
   0   2  -7  181.48   36.02
   0   2  -7  201.48   50.65
   0  -2   7  178.43   35.06
   0   2  -626207.40 5892.96
   0   2  -617634.40 4437.76
   0  -2   626969.40 6314.21
   0  -2   625135.60 5708.28
   0   2  -5  538.39   86.72
   0   2  -5  520.80   89.98
   0   2  -5  468.99   78.26
   0   2  -5  447.94   74.65
   0  -2   5  445.32   73.14
   0  -2   5  543.50   93.11
   0   2  -4  143.74   26.56
   0   2  -4  101.18   22.68
   0   2  -4  114.30   27.26
   0  -2   4  103.72   24.80
   0  -2   4   79.35   24.30
   0  -2   4  100.86   23.28
   0   2  -3 2486.25  389.91
   0   2  -3 3829.04  520.02
   0   2  -3 2459.43  372.54
   0  -2   3 3487.87  499.82
   0  -2   3 2115.67  335.63
   0   2  -2   15.65   11.11
   0   2  -2   18.35    6.70
   0   2  -2   17.18    8.72
   0  -2   2   17.91    9.77
   0  -2   2   15.89    6.49
   0  -2   2   17.64    8.12
   0   2  -1 1385.93  199.44
   0   2  -1 1856.54  187.46
   0   2  -1 1221.22  166.51
   0   2   0 3188.61  366.14
   0   2   0 2436.72  355.00
   0  -2   0 4635.56  629.88
   0   2   1 2142.47  282.57
   0   2   1 1470.03  206.59
   0  -2  -1 2179.13  285.64
   0   2   214737.60 2903.56
   0   2   218270.30 3564.85
   0   2   215566.90 3169.46
   0  -2  -216654.60 3340.51
   0   2   3   12.49    6.95
   0   2   3    8.48    8.22
   0  -2  -3   10.98    6.52
   0  -2  -3   10.75    9.99
   0  -2  -3    4.02    8.66
   0   2   4  294.01   39.85
   0   2   4  572.72   87.91
   0  -2  -4  440.58   54.43
   0  -2  -4  404.72   71.99
   0  -2  -4  276.63   56.65
   0   2   5  879.41  102.93
   0   2   5  647.79  132.14
   0  -2  -5  736.55  139.86
   0  -2  -5 1068.33  161.11
   0   2   6 1053.12  128.95
   0   2   6 1070.75  186.58
   0  -2  -6 1613.34  261.63
   0   2   713722.80 2618.16
   0  -2  -723371.20 4872.14
   0   2   8 1577.54  202.09
   0   2   8 1173.46  269.50
   0  -2  -8 2142.42  354.24
   0   2   9    6.97    4.53
   0   2   9    3.06   15.39
   0   2   9   14.43   11.98
   0  -2  -9    5.00    4.23
   0  -2  -9   15.10   16.49
   0  -2  -9    5.92   12.47
   0   2  10   38.93   24.51
   0   2  10   24.80   20.31
   0  -2 -10   45.49   26.46
   0  -2 -10   21.39   18.13
   0   2  11   11.98    5.40
   0   2  11    5.10   19.44
   0   2  11   15.98   13.94
   0  -2 -11    9.15    4.23
   0  -2 -11   21.07   17.30
   0  -2 -11    8.54   12.23
   0   2  12   49.74   10.98
   0   2  12   25.02   29.73
   0   2  12   52.99   26.88
   0  -2 -12   38.19    9.01
   0  -2 -12   36.48   24.97
   0  -2 -12   55.27   24.14
   0   2  13  803.27  117.98
   0   2  13  856.99  230.00
   0   2  13 1179.76  244.81
   0  -2 -13  886.57  124.13
   0  -2 -13 1261.22  274.13
   0  -2 -13 1087.97  224.33
   0   2  14  152.40   26.31
   0   2  14  353.68   87.34
   0   2  14  143.26   53.24
   0  -2 -14  152.24   61.04
   0  -2 -14  157.85   53.36
   0   2  15    2.32    3.43
   0   2  15    3.77   15.41
   0   2  15    3.27   14.57
   0  -2 -15    2.26    3.11
   0  -2 -15    1.11   16.11
   0  -2 -15   -0.28   10.59
   0   2  16 2684.91  574.39
   0   2  16 1258.93  336.74
   0  -2 -16 1438.49  216.85
   0  -2 -16 2012.10  421.96
   0   2  17   95.98   19.01
   0   2  17  212.04   72.21
   0   2  17  149.78   55.68
   0  -2 -17  170.06   52.75
   0   2  18   11.37    6.32
   0   2  18   12.16   27.56
   0   2  18    7.86   17.92
   0  -2 -18   16.38    6.53
   0  -2 -18   22.62   19.05
   0   2  19   59.13   13.85
   0   2  19   51.18   41.41
   0   2  19   74.45   38.94
   0  -2 -19   43.05   11.46
   0  -2 -19   64.73   34.07
   0   2  20  137.52   26.36
   0   2  20   89.07   46.44
   0  -2 -20   90.11   19.92
   0  -2 -20  147.12   54.07
   0   2  21   75.77   42.95
   0  -2 -21   52.84   12.99
   0   2  22   18.70   26.20
   0  -2 -22    6.48   19.53
   0   2  23   -5.15   20.10
   0   2  23   -6.27   14.92
   0  -2 -23    3.79    3.90
   0  -2 -23    9.81   19.45
   0  -2 -23   -5.47   14.41
   0   2  24    1.04    4.48
   0   2  24   -1.86   16.78
   0   2  24    5.29   11.51
   0  -2 -24    2.64    3.59
   0  -2 -24   -1.23   16.81
   0  -2 -24    1.17   14.33
   0   2  25   10.87    7.34
   0   2  25   18.90   22.55
   0  -2 -25   16.30   25.52
   0  -2 -25    9.20   22.14
   0   2  26   31.25   10.21
   0   2  26   42.94   33.87
   0  -2 -26   28.75    9.36
   0  -2 -26   87.87   48.02
   0  -2 -26   46.45   31.91
   0   2  27   20.83    8.72
   0   2  27   32.16   29.59
   0  -2 -27   26.05    8.17
   0  -2 -27   17.59   33.76
   0  -2 -27   32.67   30.06
   0   2  28   15.75    7.13
   0   3 -28  802.82  183.37
   0   3 -28  825.86  292.93
   0   3 -28  629.15  236.54
   0  -3  28  816.49  193.04
   0  -3  28  690.50  243.02
   0   3 -27    9.39    9.16
   0   3 -27   18.36   29.47
   0   3 -27    6.14   24.30
   0  -3  27   13.33   12.68
   0  -3  27   15.92   30.90
   0  -3  27   13.13   22.95
   0   3 -26   -0.56    4.19
   0   3 -26   -5.12   17.11
   0   3 -26    2.27   13.32
   0  -3  26   -0.76    5.37
   0  -3  26   10.05   18.44
   0  -3  26   11.12   13.59
   0   3 -25   95.67   28.48
   0   3 -25   82.79   54.40
   0   3 -25   66.10   44.69
   0  -3  25   60.59   24.03
   0  -3  25   99.48   56.51
   0  -3  25   70.78   46.30
   0   3 -24    9.49   10.02
   0   3 -24   19.98   29.39
   0   3 -24   15.16   24.68
   0  -3  24   25.77   13.65
   0  -3  24   37.00   30.18
   0  -3  24   -1.61   24.82
   0   3 -23    1.55   20.46
   0   3 -23    3.42   17.45
   0  -3  23    2.08    5.89
   0  -3  23   10.22   17.68
   0  -3  23   20.19   17.86
   0   3 -22   66.49   23.74
   0   3 -22  115.25   51.51
   0  -3  22   83.83   45.85
   0   3 -21  109.68   33.18
   0   3 -21  141.11   63.83
   0  -3  21  120.29   35.48
   0  -3  21  172.10   60.41
   0   3 -20  557.54  156.79
   0   3 -20  335.11  104.46
   0  -3  20  342.52  119.72
   0  -3  20  356.80  108.18
   0   3 -19    4.93    8.64
   0   3 -19   36.36   25.24
   0   3 -19    6.16   18.15
   0  -3  19   15.83   10.70
   0  -3  19    4.85   22.44
   0  -3  19   15.32   17.16
   0   3 -18    8.23   25.86
   0   3 -18   23.97   21.95
   0  -3  18   19.94   12.29
   0  -3  18    9.33   22.42
   0  -3  18   16.88   21.80
   0   3 -17 2977.58  642.66
   0   3 -17 8541.19 1707.64
   0   3 -17 4260.06 1026.03
   0  -3  17 2905.85  808.45
   0  -3  17 4466.90 1007.69
   0   3 -16    3.54    7.13
   0   3 -16   13.58   19.84
   0   3 -16   15.71   15.25
   0  -3  16    8.60    8.03
   0  -3  16    8.80   14.54
   0  -3  16   12.16   14.17
   0   3 -15  181.44   43.63
   0   3 -15  185.29   63.78
   0   3 -15  214.01   60.17
   0  -3  15  178.34   43.86
   0  -3  15  109.40   54.93
   0  -3  15  283.00   70.99
   0   3 -14   22.54   11.10
   0   3 -14    2.68   20.99
   0   3 -14   18.86   14.45
   0  -3  14    7.52   10.67
   0  -3  14   19.55   17.03
   0  -3  14   17.54   16.89
   0   3 -13   30.83   14.60
   0   3 -13   40.12   26.67
   0   3 -13   43.31   21.64
   0  -3  13   67.71   26.71
   0  -3  13   37.68   21.90
   0   3 -12  316.73   87.85
   0   3 -12  267.35   76.77
   0  -3  12  382.68   95.04
   0  -3  12  514.86  103.13
   0   3 -11   24.71   16.58
   0   3 -11    7.41   11.47
   0  -3  11    2.11   14.37
   0  -3  11    6.32   11.22
   0   3 -10 1298.24  254.05
   0   3 -10 1114.88  218.13
   0  -3  10  720.16  175.52
   0  -3  10 1125.24  206.42
   0   3  -9 1721.34  319.34
   0  -3   9 1948.72  322.95
   0  -3   9 1314.67  286.49
   0  -3   9 1541.90  286.92
   0   3  -8   17.37   12.31
   0   3  -8    6.75    9.51
   0  -3   8   12.11   10.88
   0   3  -7  113.62   35.48
   0   3  -7   99.81   29.33
   0  -3   7  193.29   37.13
   0   3  -6  202.42   48.29
   0   3  -6  358.42   61.99
   0  -3   6  334.83   61.95
   0   3  -5  461.12   79.70
   0   3  -5  358.43   67.77
   0  -3   5  364.57   68.20
   0   3  -4   34.52   15.26
   0   3  -4   21.72   10.08
   0   3  -4   36.07   14.49
   0  -3   4   47.10   16.78
   0  -3   4   24.11   11.21
   0  -3   4   26.79   12.90
   0   3  -3   27.29   14.04
   0   3  -3   45.47   12.99
   0   3  -3   44.56   14.72
   0  -3   3   49.65   17.59
   0  -3   3   36.53   11.62
   0  -3   3   45.64   16.41
   0   3  -2    3.92    8.98
   0   3  -2    4.65    3.89
   0   3  -2    6.89    8.89
   0  -3   2    4.08    3.76
   0  -3   2    7.00    9.21
   0   3  -146230.8010091.80
   0   3  -142273.6010042.10
   0  -3   130164.10 7758.88
   0  -3   125335.60 6359.60
   0   3   0 1034.58  147.32
   0   3   0  578.69   63.56
   0   3   0  597.68   91.64
   0  -3   0  598.47  102.97
   0  -3   0  912.88   90.97
   0   3   1    7.83    8.36
   0   3   1    3.19    4.22
   0   3   1    8.02    7.30
   0  -3  -1    6.63    9.71
   0  -3  -1    4.56    4.25
   0   3   2   41.79   14.54
   0   3   2   32.00    9.05
   0   3   2   39.21   17.07
   0  -3  -2   16.31   12.14
   0  -3  -2   34.56    9.12
   0   3   3  235.79   37.85
   0   3   3  197.32   36.05
   0   3   3  231.77   46.75
   0  -3  -3  218.12   39.40
   0  -3  -3  198.38   35.23
   0  -3  -3  361.99   54.77
   0   3   4 7379.43 1279.04
   0  -3  -4 6601.22 1271.15
   0   3   5   14.61    7.01
   0   3   5    6.44    9.66
   0  -3  -5    6.83    5.93
   0  -3  -5   11.84   12.51
   0   3   6 1218.94  164.38
   0  -3  -6 1356.16  177.30
   0  -3  -6  917.13  191.58
   0  -3  -6  971.21  185.93
   0   3   7 6263.09 1052.50
   0   3   7 6736.90 1435.21
   0  -3  -7 6937.99 1186.13
   0  -3  -7 7256.13 1442.36
   0   3   8  162.17   24.75
   0   3   8  105.65   46.44
   0   3   8  182.72   45.11
   0  -3  -8  177.71   29.33
   0  -3  -8  163.83   52.21
   0  -3  -8  192.67   44.33
   0   3   9   40.15    9.24
   0   3   9   36.60   26.46
   0   3   9   26.17   16.67
   0  -3  -9   39.29   10.49
   0  -3  -9   31.36   24.02
   0  -3  -9   40.15   20.95
   0   3  10 5435.33 1199.28
   0   3  10 3907.93  893.59
   0  -3 -10 8582.17 1657.13
   0  -3 -10 5183.26 1068.99
   0   3  11  241.78   35.35
   0   3  11  147.24   57.47
   0   3  11  329.02   72.08
   0  -3 -11  174.31   28.56
   0  -3 -11  220.59   65.94
   0  -3 -11  189.36   54.83
   0   3  12   11.28    5.54
   0   3  12    7.04   16.14
   0   3  12    9.54   15.05
   0  -3 -12   12.05    5.45
   0  -3 -12   23.37   20.25
   0  -3 -12    6.70   14.06
   0   3  13  644.22   98.81
   0   3  13  672.94  178.35
   0   3  13  769.17  166.04
   0  -3 -13  564.80   84.51
   0  -3 -13  490.18  145.51
   0  -3 -13  791.51  168.01
   0   3  14  284.00   44.00
   0   3  14  180.80   79.86
   0   3  14  214.41   72.14
   0  -3 -14  399.06  101.99
   0  -3 -14  347.24   83.82
   0   3  15   90.69   44.92
   0   3  15   75.46   37.57
   0  -3 -15   73.16   15.43
   0  -3 -15  155.37   50.41
   0  -3 -15  103.68   38.90
   0   3  16   54.77   12.65
   0   3  16   78.97   37.80
   0   3  16   75.95   35.72
   0  -3 -16   50.44   11.85
   0  -3 -16   39.15   33.96
   0  -3 -16   50.77   27.89
   0   3  17  441.76  128.96
   0   3  17  258.52   89.32
   0  -3 -17  334.30  111.07
   0  -3 -17  260.42   86.08
   0   3  18  287.35   82.07
   0   3  18  142.88   62.30
   0  -3 -18  120.87   23.29
   0  -3 -18  252.84   78.74
   0  -3 -18  140.06   55.46
   0   3  19   22.97    9.51
   0   3  19   29.54   34.96
   0   3  19   38.69   24.54
   0  -3 -19   52.16   35.92
   0  -3 -19   54.33   26.88
   0   3  20  602.06  100.79
   0   3  20 1410.63  327.30
   0  -3 -20  882.93  132.19
   0   3  21  546.86   95.29
   0   3  21  670.74  220.87
   0  -3 -21 1099.26  252.19
   0   3  22   10.47    6.07
   0   3  22   27.60   27.57
   0   3  22   14.24   21.65
   0  -3 -22   10.29    5.50
   0  -3 -22   28.19   27.63
   0  -3 -22   21.84   21.81
   0   3  23    2.54    3.97
   0   3  23   -3.00   17.78
   0   3  23    0.32   12.92
   0  -3 -23    5.34    3.86
   0  -3 -23    6.02   22.17
   0  -3 -23    0.82   17.11
   0   3  24    5.89    4.45
   0   3  24    8.08   21.20
   0   3  24   14.19   19.76
   0  -3 -24    4.52    3.70
   0  -3 -24   18.66   22.18
   0  -3 -24    8.34   18.95
   0   3  25    1.66    3.24
   0   3  25    8.82   16.33
   0   3  25   -1.01   14.84
   0  -3 -25    1.74    3.65
   0  -3 -25    1.76   19.75
   0  -3 -25   -0.51   15.44
   0   3  26   23.43    9.32
   0   3  26   33.54   34.96
   0   3  26   31.16   27.11
   0  -3 -26   37.25    9.99
   0  -3 -26  100.40   54.84
   0  -3 -26   60.59   35.92
   0   3  27    3.71    3.82
   0   3  27   33.38   22.53
   0   3  27   16.36   21.00
   0  -3 -27    3.13   20.80
   0  -3 -27   17.89   18.58
   0   4 -27   -0.66    5.63
   0   4 -27    1.56   15.63
   0   4 -27    6.94   16.05
   0  -4  27    1.10    7.35
   0  -4  27   12.44   18.62
   0  -4  27   -5.68   13.06
   0   4 -26   19.09   12.23
   0   4 -26   29.80   28.19
   0   4 -26   22.38   29.22
   0  -4  26    9.18   12.91
   0  -4  26   12.40   29.58
   0  -4  26   29.37   25.81
   0   4 -25   20.54   31.90
   0   4 -25   20.00   23.59
   0  -4  25   15.01   13.97
   0  -4  25   32.16   29.58
   0  -4  25   11.77   21.79
   0   4 -24    2.36    7.14
   0   4 -24    8.81   21.23
   0   4 -24   12.53   19.12
   0  -4  24    6.97    9.37
   0  -4  24   11.16   22.31
   0  -4  24   10.16   16.48
   0   4 -23    0.97    7.35
   0   4 -23    6.07   20.02
   0   4 -23    6.07   17.04
   0  -4  23    3.40    8.12
   0  -4  23    4.38   19.12
   0  -4  23    1.69   15.00
   0   4 -22   44.15   19.82
   0   4 -22   23.56   29.58
   0  -4  22   40.81   37.99
   0   4 -21   42.79   20.98
   0   4 -21   99.27   47.75
   0  -4  21   38.90   19.94
   0  -4  21   76.53   35.54
   0   4 -20 1043.14  279.49
   0   4 -20  622.43  185.22
   0  -4  20  738.90  169.38
   0  -4  20  809.89  244.91
   0   4 -19   13.31   11.10
   0   4 -19    7.62   23.77
   0   4 -19   17.11   22.55
   0  -4  19   17.92   12.87
   0  -4  19   25.91   24.19
   0  -4  19   27.17   19.71
   0   4 -18   11.21   15.07
   0   4 -18   25.51   32.96
   0   4 -18   58.82   32.21
   0  -4  18   54.56   20.58
   0  -4  18   69.89   37.15
   0  -4  18   66.46   28.55
   0   4 -17  501.38  160.71
   0   4 -17  526.06  146.45
   0  -4  17  538.71  125.46
   0  -4  17  899.26  211.53
   0  -4  17  582.39  143.08
   0   4 -16  222.77   58.75
   0   4 -16  217.96   79.72
   0   4 -16  215.48   74.51
   0  -4  16  325.48   94.06
   0  -4  16  366.48   86.54
   0   4 -15  511.33  125.30
   0   4 -15  513.60  156.66
   0   4 -15 1152.62  225.29
   0  -4  15  577.47  160.17
   0  -4  15  791.64  167.94
   0   4 -14   94.50   30.30
   0   4 -14   56.69   35.25
   0   4 -14  157.69   46.97
   0  -4  14  101.99   31.19
   0  -4  14   77.29   42.03
   0  -4  14  227.45   51.10
   0   4 -13   91.78   29.25
   0   4 -13  121.81   41.93
   0   4 -13   84.77   34.68
   0  -4  13   65.25   24.61
   0  -4  13   47.69   29.18
   0   4 -12  732.22  157.26
   0   4 -12  829.01  175.71
   0   4 -11   -1.06    6.16
   0   4 -11    2.41    8.26
   0   4 -11   -1.54    7.86
   0   4 -11   -1.46    7.21
   0  -4  11   -0.57    5.64
   0  -4  11   -0.52    7.30
   0   4 -10  387.85   94.01
   0   4 -10  592.76  126.20
   0   4 -10  523.99  113.04
   0   4 -10  652.37  129.36
   0  -4  10  537.83  110.96
   0  -4  10  710.67  145.14
   0   4  -9   76.68   28.24
   0   4  -9   71.84   27.61
   0   4  -9   53.90   23.74
   0  -4   9   87.37   29.42
   0   4  -8   14.08   12.97
   0   4  -8   -4.05    6.49
   0   4  -8   12.77   11.33
   0   4  -8   21.28   11.25
   0   4  -7  150.54   37.14
   0   4  -7  125.76   33.56
   0  -4   7  119.82   33.31
   0   4  -6 1215.39  212.24
   0  -4   6 1472.26  240.07
   0  -4   6 1096.80  206.25
   0   4  -5  268.00   50.66
   0  -4   5  308.97   55.14
   0   4  -410892.50 2100.95
   0  -4   412616.90 2452.09
   0  -4   4 7181.57 1400.05
   0   4  -3 1243.75  231.39
   0  -4   3 1718.23  314.02
   0  -4   3 2330.73  308.48
   0   4  -2 4680.66  624.15
   0   4  -2 3054.86  538.04
   0  -4   2 3861.65  538.31
   0   4  -1 8542.10 1264.45
   0   4  -1 6939.82 1274.80
   0  -4   1 5723.73 1192.45
   0  -4   1 7642.81 1166.18
   0   4   0 1469.12  238.67
   0  -4   0 2623.49  394.04
   0  -4   0 1525.30  192.59
   0   4   163162.6016701.20
   0   4   135909.20 9158.00
   0   4   138422.7010430.90
   0  -4  -150718.9013712.80
   0   4   241281.8011205.00
   0   4   242685.3010856.20
   0   4   237941.5010367.40
   0  -4  -257276.4014963.10
   0  -4  -236088.20 9245.33
   0   4   3   55.32   18.00
   0   4   3   64.01   18.52
   0   4   3   73.71   19.62
   0  -4  -3   50.89   15.17
   0  -4  -3   53.10   13.55
   0   4   4  315.37   54.30
   0   4   4  471.00   74.93
   0  -4  -4  265.89   50.49
   0   4   5 1462.18  221.53
   0   4   5 1210.32  197.83
   0  -4  -5 1758.64  290.97
   0  -4  -5  973.87  191.12
   0   4   6   42.14   12.75
   0  -4  -6   21.10   18.64
   0   4   7 1691.70  269.07
   0   4   7 2002.21  377.71
   0  -4  -7 2749.82  385.77
   0  -4  -7 1555.70  317.72
   0   4   8  176.62   31.73
   0   4   8  165.32   47.29
   0   4   8  151.55   45.18
   0  -4  -8  131.40   26.80
   0  -4  -8  212.82   57.81
   0  -4  -8  172.33   43.42
   0   4   9  247.52   40.22
   0   4   9  340.50   73.77
   0   4   9  176.24   54.61
   0  -4  -9  230.03   39.68
   0  -4  -9  321.64   77.15
   0  -4  -9  201.19   55.01
   0   4  10 1733.32  258.73
   0   4  10 2228.60  435.42
   0   4  10 1354.84  306.43
   0  -4 -10 1753.63  268.55
   0  -4 -10 1950.26  418.93
   0  -4 -10 1917.79  388.21
   0   4  11  159.31   29.42
   0   4  11  150.27   49.45
   0   4  11  265.71   64.46
   0  -4 -11  224.10   38.56
   0  -4 -11  183.73   63.34
   0  -4 -11  263.34   63.51
   0   4  12  918.59  209.08
   0   4  12 1268.53  249.12
   0  -4 -12  751.78  123.65
   0  -4 -12  756.93  176.71
   0   4  13  150.72   26.93
   0   4  13  109.53   47.01
   0   4  13  145.15   49.59
   0  -4 -13  188.47   31.42
   0  -4 -13   96.56   51.10
   0  -4 -13  148.39   50.21
   0   4  14   47.89   12.33
   0   4  14   47.36   27.65
   0  -4 -14   49.44   14.55
   0  -4 -14   75.86   35.10
   0  -4 -14   85.81   30.87
   0   4  15 3135.94  648.88
   0  -4 -15 2295.17  370.98
   0  -4 -15 1646.82  475.28
   0  -4 -15 2105.32  491.91
   0   4  16    7.22    5.32
   0   4  16   16.62   18.13
   0   4  16    5.37   19.09
   0  -4 -16    8.90    6.12
   0  -4 -16   17.70   22.09
   0  -4 -16   -0.10   16.25
   0   4  17   68.20   17.65
   0   4  17  152.64   59.61
   0  -4 -17  179.24   30.99
   0  -4 -17  179.30   65.37
   0  -4 -17   72.42   43.79
   0   4  18  129.72   28.00
   0   4  18  246.24   80.28
   0   4  18  168.21   66.70
   0  -4 -18  167.23   74.44
   0  -4 -18  177.02   65.13
   0   4  19   91.86   21.62
   0   4  19  174.20   62.40
   0  -4 -19   95.68   21.92
   0  -4 -19   73.50   56.61
   0  -4 -19  157.14   55.25
   0   4  20  376.96   63.62
   0  -4 -20  313.56   57.90
   0   4  21  147.87   51.20
   0  -4 -21   61.34   15.61
   0  -4 -21   62.48   41.54
   0  -4 -21   71.09   39.86
   0   4  22    3.85    4.43
   0   4  22   13.33   19.27
   0   4  22   10.32   19.97
   0  -4 -22    1.76    4.57
   0  -4 -22    9.23   20.10
   0  -4 -22    8.58   15.47
   0   4  23  195.32   79.71
   0   4  23  132.90   70.22
   0  -4 -23  146.39   69.23
   0  -4 -23  126.66   58.57
   0   4  24    8.13   20.76
   0   4  24    3.06   22.15
   0  -4 -24   14.89   27.45
   0  -4 -24   16.84   22.66
   0   4  25    0.54    3.29
   0   4  25   14.70   16.82
   0   4  25   -2.77   16.30
   0  -4 -25    2.33    3.55
   0  -4 -25   14.46   20.72
   0  -4 -25    6.03   15.05
   0   4  26  100.34   59.87
   0   4  26   75.37   53.22
   0  -4 -26   71.59   16.88
   0  -4 -26   92.97   76.23
   0  -4 -26  107.94   50.86
   0   4  27   -0.14   13.52
   0   4  27   -7.04   11.98
   0  -4 -27    0.82    2.21
   0  -4 -27   -2.74   15.48
   0  -4 -27  -11.95   12.35
   0   5 -27   26.94   15.71
   0   5 -27   17.06   32.41
   0   5 -27    9.51   25.26
   0  -5  27   32.48   21.51
   0  -5  27   20.36   32.94
   0  -5  27   38.86   30.91
   0   5 -26    8.62    9.37
   0   5 -26    2.16   21.91
   0   5 -26   -8.69   22.11
   0  -5  26    6.42   11.85
   0  -5  26   31.59   25.03
   0  -5  26    9.50   19.74
   0   5 -25    2.05    8.51
   0   5 -25   20.73   21.99
   0   5 -25   -3.96   15.24
   0  -5  25    7.48    9.43
   0  -5  25    8.42   20.24
   0  -5  25   -2.45   13.14
   0   5 -24   12.59   17.03
   0   5 -24   19.14   30.20
   0   5 -24   19.59   24.25
   0  -5  24   10.81   25.94
   0  -5  24   26.93   21.18
   0   5 -23   31.74   33.97
   0   5 -23   27.90   28.27
   0  -5  23   30.70   19.49
   0  -5  23   35.53   33.02
   0  -5  23   31.25   26.08
   0   5 -22    2.40    6.19
   0   5 -22   11.80   13.48
   0  -5  22   -0.91    7.77
   0  -5  22   -2.51   12.04
   0   5 -21  105.74   31.23
   0   5 -21  112.03   53.01
   0  -5  21   49.79   26.79
   0   5 -20    9.76   10.84
   0   5 -20   -3.84   20.14
   0  -5  20   14.83   11.38
   0  -5  20   16.39   18.38
   0  -5  20    1.48   13.95
   0   5 -19   49.32   22.36
   0   5 -19   61.79   35.19
   0   5 -19   50.80   37.16
   0  -5  19   48.14   23.86
   0  -5  19   85.60   41.44
   0   5 -18  267.93   76.79
   0   5 -18  390.64  117.45
   0   5 -18  305.90  103.13
   0  -5  18  358.94   89.69
   0  -5  18  419.49  123.02
   0   5 -17 3046.98  775.35
   0   5 -17 4913.92 1198.57
   0   5 -17 5161.34 1135.75
   0   5 -17 5300.33 1235.07
   0  -5  17 6363.17 1252.03
   0  -5  17 2982.61  846.33
   0   5 -16  425.20  113.33
   0   5 -16  901.21  198.87
   0   5 -16  572.08  141.11
   0   5 -16  451.77  133.80
   0  -5  16  695.15  173.93
   0   5 -15  924.38  202.88
   0   5 -15  890.73  221.92
   0   5 -15  811.92  190.54
   0   5 -15  801.94  203.36
   0  -5  15  805.18  209.45
   0   5 -14   58.94   22.30
   0   5 -14   28.61   22.17
   0   5 -14   35.31   19.99
   0   5 -14   46.26   24.63
   0  -5  14   25.76   19.03
   0  -5  14   21.24   19.52
   0   5 -13    2.82    5.94
   0   5 -13    6.19    9.35
   0   5 -13   -7.83    7.73
   0   5 -13   -0.81    8.16
   0  -5  13   -1.74    5.99
   0  -5  13    5.29    8.95
   0   5 -12   66.22   26.66
   0   5 -12  115.85   36.51
   0   5 -12   86.17   34.27
   0   5 -12   64.54   30.24
   0  -5  12   88.62   27.84
   0  -5  12  103.28   33.56
   0   5 -11  492.82  112.36
   0   5 -11  522.22  119.76
   0   5 -11  468.10  111.14
   0   5 -11  469.12  113.80
   0  -5  11  550.49  116.57
   0  -5  11  557.88  127.56
   0   5 -10  208.68   62.77
   0   5 -10  463.58   92.98
   0   5 -10  291.34   72.53
   0   5 -10  309.28   71.04
   0  -5  10  282.46   69.94
   0  -5  10  420.46   90.83
   0   5  -9 1138.53  222.93
   0  -5   9 1130.91  225.15
   0  -5   9 1366.10  256.66
   0  -5   9  845.86  194.17
   0   5  -8  131.72   42.11
   0   5  -8  164.16   43.41
   0  -5   8  198.55   50.15
   0  -5   8  191.27   48.37
   0   5  -711970.90 2423.36
   0   5  -7 9084.47 1909.03
   0  -5   7 7701.16 1728.12
   0  -5   7 7436.35 1657.99
   0   5  -6   59.18   26.63
   0   5  -6   59.82   20.31
   0   5  -6   57.69   24.84
   0  -5   6  101.71   30.57
   0  -5   6   52.22   18.59
   0  -5   6   69.02   23.84
   0   5  -5  778.74  142.72
   0   5  -5  545.02  115.68
   0  -5   5  509.51  120.24
   0   5  -4 2434.37  522.98
   0   5  -4 3488.05  530.58
   0  -5   4 5045.66  834.44
   0   5  -3    5.25   14.23
   0   5  -3   11.02    5.41
   0  -5   3   10.83   11.77
   0  -5   2  906.16  107.70
   0  -5   2  637.09  118.50
   0   5  -1 1505.60  299.94
   0   5  -1 1586.88  202.57
   0  -5   1 1926.02  236.00
   0  -5   1 1514.87  258.06
   0   5   0  833.96  106.67
   0  -5   0 1099.60  130.79
   0  -5   0  967.52  162.08
   0   5   1 3861.59  536.67
   0  -5  -1 2798.93  411.25
   0  -5  -1 3126.03  546.61
   0  -5  -2 1026.79  145.36
   0  -5  -3   27.16    9.52
   0   5   4 5277.82 1098.12
   0  -5  -4 7969.40 1425.02
   0   5   5    2.17    6.87
   0   5   5    1.09   10.93
   0  -5  -5    9.04    8.89
   0  -5  -5    7.47   11.47
   0   5   6 1207.11  189.32
   0  -5  -6  717.37  141.92
   0  -5  -6 1025.74  188.92
   0  -5  -7  416.42   83.06
   0  -5  -7  345.21   80.10
   0   5   8 1167.02  183.14
   0  -5  -8  831.02  200.11
   0  -5  -8 1348.63  255.74
   0   5   9 8555.38 1547.11
   0   5   910536.10 2097.31
   0  -5  -9 4677.22 1200.95
   0  -5  -9 8142.48 1734.85
   0   5  10 1226.81  193.16
   0   5  10 1164.19  257.76
   0   5  10  851.00  209.56
   0  -5 -10 1611.12  326.94
   0  -5 -10 1508.42  296.35
   0   5  11   19.38    9.37
   0   5  11   16.59   16.91
   0   5  11   34.76   19.74
   0  -5 -11   21.95    9.77
   0  -5 -11   16.91   22.07
   0  -5 -11   32.52   16.07
   0   5  12   99.08   21.24
   0   5  12  112.41   40.67
   0   5  12  126.96   43.38
   0  -5 -12   80.93   43.25
   0  -5 -12  130.14   43.37
   0   5  13   -1.67    3.79
   0   5  13   -2.19    9.87
   0   5  13   11.55   11.14
   0  -5 -13    2.50    3.94
   0  -5 -13    5.09   13.04
   0  -5 -13    6.05   12.45
   0   5  14   81.22   16.47
   0   5  14   91.74   35.00
   0   5  14   51.77   32.80
   0  -5 -14   37.02   12.21
   0  -5 -14   47.64   31.52
   0  -5 -14   81.88   34.54
   0   5  15 2664.87  434.14
   0   5  15 2726.36  635.22
   0   5  15 2690.42  625.65
   0  -5 -15 2670.93  657.54
   0  -5 -15 1825.65  481.77
   0   5  16  320.91   60.54
   0   5  16  520.62  138.04
   0   5  16  474.71  128.70
   0  -5 -16  415.16   69.36
   0  -5 -16  352.75  120.76
   0  -5 -16  409.47  121.31
   0   5  17  929.57  161.90
   0   5  17 1179.64  309.09
   0   5  17 1320.30  318.98
   0  -5 -17 1073.89  176.90
   0  -5 -17  963.16  288.30
   0  -5 -17 1282.87  307.43
   0   5  18  780.59  151.25
   0   5  18  937.43  254.12
   0   5  18  681.46  208.56
   0  -5 -18  994.00  278.83
   0  -5 -18  932.07  239.78
   0   5  19  258.07   54.25
   0   5  19  558.70  145.56
   0  -5 -19  343.90   61.16
   0  -5 -19  521.54  160.03
   0   5  20  586.22  114.99
   0   5  20 1025.32  274.13
   0  -5 -20  860.85  137.75
   0  -5 -20  723.84  213.94
   0   5  21   40.22   12.98
   0   5  21   48.12   39.33
   0   5  21   70.93   41.83
   0  -5 -21   83.46   49.74
   0  -5 -21   58.59   35.44
   0   5  22   32.86   28.82
   0   5  22   63.27   31.88
   0  -5 -22   18.12    7.38
   0  -5 -22   11.02   27.59
   0  -5 -22   21.61   24.10
   0   5  23   71.62   17.49
   0   5  23   55.22   49.83
   0   5  23  118.01   57.76
   0  -5 -23  171.36   73.55
   0  -5 -23   86.25   51.23
   0   5  24   12.10    7.35
   0   5  24   57.04   37.63
   0   5  24   42.71   33.77
   0  -5 -24   27.70    8.07
   0  -5 -24   51.28   28.84
   0   5  25   55.23   43.89
   0   5  25   83.01   47.09
   0  -5 -25   45.54   55.00
   0  -5 -25   65.07   42.95
   0   5  26   36.37   10.36
   0   5  26   42.87   38.41
   0   5  26   76.34   48.26
   0  -5 -26  185.59   65.34
   0  -5 -26   36.32   37.63
   0   6 -27    1.53    8.32
   0   6 -27    1.54   15.67
   0   6 -27    7.09   18.81
   0  -6  27    4.10    9.81
   0   6 -26 1241.55  371.56
   0   6 -26 1034.52  301.32
   0   6 -26  795.08  278.46
   0  -6  26  797.24  294.16
   0   6 -25   -6.37    7.98
   0   6 -25   -4.51   21.03
   0   6 -25    0.84   16.45
   0   6 -25   -2.17   19.70
   0  -6  25  -10.26   17.65
   0   6 -24   16.52   15.08
   0   6 -24   57.48   36.79
   0   6 -24   45.52   26.50
   0   6 -24   19.06   27.61
   0  -6  24   25.62   20.78
   0  -6  24   47.74   32.35
   0   6 -23   26.23   14.37
   0   6 -23   26.55   22.83
   0   6 -23   25.81   23.68
   0  -6  23    8.61   14.57
   0  -6  23   17.10   26.49
   0   6 -22    0.58    6.95
   0   6 -22   -7.05   10.79
   0   6 -22    3.51   12.55
   0  -6  22    1.11    6.91
   0   6 -21   -0.48    9.93
   0   6 -21   -2.59   16.49
   0   6 -21   12.54   17.00
   0  -6  21    7.53   11.41
   0   6 -20  116.03   40.20
   0   6 -20  114.28   56.81
   0  -6  20  111.56   45.49
   0  -6  20  122.56   54.04
   0   6 -19   83.89   34.38
   0   6 -19  109.93   54.89
   0   6 -19  101.10   45.36
   0   6 -19   78.65   48.27
   0  -6  19   98.11   37.15
   0  -6  19  124.78   51.08
   0   6 -18 1343.33  282.77
   0   6 -18  845.67  269.20
   0   6 -18  796.29  222.81
   0   6 -18  936.27  251.91
   0  -6  18  867.44  217.68
   0  -6  18 1162.07  290.47
   0   6 -17  313.95  101.91
   0   6 -17  369.87   98.01
   0   6 -17  299.75   93.71
   0  -6  17  291.41   83.29
   0  -6  17  230.42   89.33
   0   6 -16   16.05   20.59
   0   6 -16   34.52   28.06
   0   6 -16   30.85   29.36
   0  -6  16   26.21   22.22
   0  -6  16   34.71   27.82
   0   6 -15  461.68  109.47
   0   6 -15  323.35  103.83
   0   6 -15  560.77  125.13
   0   6 -15  357.32   98.89
   0  -6  15  344.77   90.04
   0  -6  15  214.19   83.50
   0   6 -14  505.04  126.04
   0   6 -14  757.71  167.39
   0   6 -14  473.46  123.42
   0   6 -14  441.57  122.30
   0  -6  14  404.94  108.17
   0  -6  14  737.39  162.82
   0   6 -13  962.02  185.80
   0   6 -13  473.78  133.13
   0   6 -13  627.84  140.07
   0   6 -13  474.68  142.95
   0  -6  13  572.87  135.03
   0  -6  13  447.99  119.07
   0   6 -12  143.95   49.19
   0   6 -12  208.05   56.52
   0   6 -12  195.61   54.95
   0   6 -12  137.21   45.19
   0  -6  12  163.59   50.30
   0  -6  12  215.68   58.13
   0   6 -11   32.38   21.77
   0   6 -11   23.29   18.91
   0   6 -11   17.36   15.74
   0  -6  11   25.92   16.79
   0  -6  11   55.12   21.99
   0   6 -10  953.23  199.23
   0   6 -10 1132.22  224.50
   0  -6  10 1002.04  228.03
   0  -6  10  944.04  199.42
   0   6  -9  126.43   45.71
   0   6  -9  127.88   39.85
   0  -6   9  162.44   48.61
   0  -6   9  149.60   41.61
   0  -6   9  109.75   37.15
   0   6  -8  428.21   99.96
   0   6  -8  690.18  123.20
   0  -6   8  248.44   85.12
   0  -6   8  443.65   97.42
   0   6  -723629.50 6050.57
   0   6  -724049.30 5668.55
   0   6  -721443.30 5493.80
   0  -6   728469.80 7210.42
   0  -6   716425.20 4534.76
   0   6  -6  228.15   56.88
   0   6  -6  175.22   33.99
   0   6  -6   97.94   42.45
   0  -6   6  213.43   57.12
   0  -6   6  189.25   39.11
   0  -6   6  171.37   41.35
   0   6  -5 1952.12  376.89
   0   6  -5 1545.97  242.65
   0   6  -5 1553.47  306.36
   0  -6   5 1747.98  362.34
   0   6  -4  294.11   68.80
   0   6  -4  187.99   32.42
   0   6  -4  200.07   50.42
   0  -6   4  253.15   66.62
   0  -6   4  289.12   47.01
   0  -6   4  277.57   64.83
   0   6  -3    6.14   11.30
   0   6  -3    6.50    5.43
   0   6  -3    9.04   11.63
   0  -6   3    3.44   11.96
   0   6  -2 6795.28 1043.63
   0   6  -2 5514.79 1098.78
   0  -6   2 5236.80 1172.28
   0  -6   2 6089.31  970.79
   0  -6   2 6452.88 1240.46
   0   6  -1 1624.53  335.82
   0   6  -1 1524.59  211.48
   0   6  -1 2068.26  355.70
   0  -6   1 2006.46  391.00
   0  -6   1 2304.81  292.88
   0  -6   1 1947.93  340.90
   0   6   0  173.38   55.51
   0   6   0  200.59   29.12
   0   6   0  198.41   45.55
   0  -6   0  285.63   64.36
   0  -6   0  203.97   29.17
   0  -6   0  239.34   48.26
   0   6   1 6687.09 1143.90
   0   6   1 9892.09 1823.23
   0  -6  -1 5142.05 1185.44
   0  -6  -1 7273.95 1230.09
   0  -6  -110772.30 1944.04
   0   6   2  220.32   50.64
   0   6   2  178.62   31.08
   0   6   2  153.20   41.97
   0  -6  -2  189.93   47.79
   0  -6  -2  129.70   24.21
   0  -6  -2  153.53   40.01
   0   6   3 6480.39 1264.20
   0  -6  -3 4956.20  885.44
   0   6   4 1395.67  284.91
   0   6   4 2412.66  406.08
   0   6   5  829.55  133.46
   0   6   5  304.75   82.11
   0   6   6 1104.60  213.03
   0   6   6  941.37  210.24
   0  -6  -6 1355.74  232.89
   0  -6  -6 1387.53  265.45
   0   6   7  762.18  148.37
   0  -6  -7 1178.33  214.36
   0  -6  -7  886.02  162.89
   0  -6  -7  626.27  144.72
   0   6   8   82.24   22.21
   0  -6  -8   77.59   30.93
   0  -6  -8   78.65   27.16
   0  -6  -8   76.85   30.75
   0  -6  -9 2360.77  522.07
   0  -6  -9 2125.16  447.29
   0  -6  -9 3215.07  613.81
   0   6  10  434.94  107.79
   0  -6 -10  512.74  123.97
   0  -6 -10  419.98   99.57
   0   6  11   -0.60   10.55
   0  -6 -11   -0.33   12.34
   0  -6 -11    8.45   10.26
   0  -6 -11    0.92   10.78
   0   6  12 4717.09 1050.46
   0  -6 -12 5309.76 1192.27
   0  -6 -12 3860.64  892.88
   0  -6 -12 3942.77  930.03
   0   6  13   -7.62   13.75
   0  -6 -13   -2.46   13.81
   0  -6 -13   -1.65   13.64
   0   6  14  425.51  122.71
   0  -6 -14  603.10  162.03
   0  -6 -14  540.47  141.36
   0   6  15 1098.84  276.66
   0   6  15 1407.53  309.19
   0  -6 -15  706.70  235.86
   0  -6 -15 1298.88  298.56
   0   6  16 1400.40  327.33
   0   6  16  938.80  266.33
   0  -6 -16 2126.12  440.95
   0  -6 -16  761.56  228.78
   0   6  17 1767.38  308.14
   0   6  17 4034.18  795.26
   0   6  17 2588.67  582.60
   0  -6 -17 1194.26  388.22
   0  -6 -17 2015.36  494.02
   0   6  18   65.36   17.50
   0   6  18  108.34   49.02
   0   6  18   79.80   43.36
   0  -6 -18   68.55   48.91
   0   6  19   11.01    7.11
   0  -6 -19   23.83   24.90
   0  -6 -19   16.18   22.04
   0   6  20  346.27   78.94
   0   6  20  889.31  223.72
   0   6  20  407.26  137.52
   0  -6 -20  449.47  141.82
   0   6  21   10.69    7.52
   0   6  21   23.23   25.88
   0   6  21   24.88   25.82
   0  -6 -21   47.16   35.37
   0  -6 -21   30.13   27.98
   0   6  22   80.45   21.35
   0   6  22  124.14   56.89
   0  -6 -22  105.50   67.92
   0  -6 -22  105.22   54.97
   0   6  23  224.63   48.95
   0   6  23  183.75   40.85
   0   6  23  283.39  108.84
   0  -6 -23  370.34  129.67
   0  -6 -23  329.12  105.17
   0   6  24   18.50    7.66
   0   6  24   13.28    7.36
   0   6  24   22.59   28.50
   0  -6 -24   15.14   31.42
   0  -6 -24   30.38   26.55
   0  -6 -24   23.07   21.73
   0   6  25  355.62  154.08
   0  -6 -25  730.41  233.80
   0  -6 -25  640.95  197.07
   0  -6 -25  631.67  195.13
   0   6  26    2.48    3.74
   0   6  26    3.43    3.48
   0   6  26    4.95   22.74
   0  -6 -26   29.68   28.55
   0  -6 -26   -1.60   18.36
   0  -6 -26    9.24   17.87
   0   7 -26    2.83    8.72
   0   7 -26    2.76   17.30
   0   7 -26    5.10   14.52
   0   7 -26   -6.27   17.26
   0  -7  26    3.37    9.80
   0  -7  26   -3.94   14.96
   0   7 -25   90.57   38.07
   0   7 -25  206.06   86.77
   0   7 -25  156.33   68.89
   0   7 -25  121.49   62.42
   0  -7  25  117.27   50.82
   0  -7  25   90.41   61.22
   0   7 -24   -4.60    7.15
   0   7 -24   -0.21   16.99
   0   7 -24    0.96   13.16
   0   7 -24    3.36   13.77
   0  -7  24    4.34    9.39
   0  -7  24    4.33   11.78
   0   7 -23   36.78   21.57
   0   7 -23   26.68   26.95
   0   7 -23   25.99   26.80
   0  -7  23   29.83   32.47
   0   7 -22    2.67    8.63
   0   7 -22   -1.42   14.12
   0   7 -22    4.29   14.89
   0  -7  22    1.26    9.63
   0   7 -21    3.58   11.07
   0   7 -21    5.80   16.23
   0   7 -21   10.30   18.24
   0   7 -21    8.85   15.62
   0  -7  21   -2.29   12.89
   0  -7  21    4.19   16.65
   0   7 -20   -3.51    9.29
   0   7 -20   -1.13   16.86
   0   7 -20  -13.03   14.30
   0  -7  20    6.12   10.31
   0  -7  20   -1.14   11.79
   0   7 -19   29.44   24.11
   0   7 -19   29.46   35.94
   0   7 -19   72.72   35.91
   0  -7  19   50.00   26.57
   0  -7  19   54.56   34.34
   0   7 -18  710.97  218.48
   0   7 -18 1366.01  334.74
   0   7 -18 1297.35  308.98
   0   7 -18 1040.68  274.68
   0  -7  18  778.70  231.59
   0  -7  18 1268.11  316.19
   0   7 -17  219.26   58.67
   0   7 -17   90.00   49.63
   0   7 -17  127.79   48.47
   0   7 -17  168.46   59.88
   0  -7  17   97.21   46.15
   0  -7  17  112.21   50.08
   0   7 -16    2.81   12.81
   0   7 -16    0.83   15.89
   0   7 -16  -15.70   13.85
   0   7 -16   12.72   15.86
   0  -7  16    4.55   12.86
   0  -7  16   12.21   12.10
   0   7 -15  218.20   71.83
   0   7 -15  256.58   74.21
   0   7 -15  270.84   81.96
   0  -7  15  166.83   66.61
   0  -7  15  273.17   80.11
   0   7 -14  292.59   78.39
   0   7 -14  288.62   81.63
   0   7 -14  251.73   71.41
   0  -7  14  146.93   63.99
   0  -7  14  210.47   66.43
   0   7 -13 1762.15  371.96
   0   7 -13 1437.33  315.12
   0   7 -13 1703.49  345.85
   0   7 -13  985.52  247.90
   0  -7  13 1164.74  299.68
   0  -7  13 1159.72  283.72
   0   7 -12  787.93  193.26
   0   7 -12  829.80  181.28
   0  -7  12  782.24  192.17
   0  -7  12  603.57  157.80
   0   7 -11  102.01   41.00
   0   7 -11   79.21   29.94
   0   7 -11  106.69   35.76
   0  -7  11   79.26   35.59
   0  -7  11   69.75   30.07
   0  -7  11  105.09   33.89
   0   7 -10 5543.24 1208.07
   0   7 -10 5373.03 1161.13
   0  -7  10 7181.02 1519.66
   0  -7  10 5901.83 1254.29
   0  -7  10 3356.10  885.71
   0   7  -9   23.48   18.98
   0   7  -9   21.31   16.44
   0  -7   9   10.76   18.10
   0  -7   9   11.34   11.90
   0  -7   9   17.08   15.18
   0   7  -8  366.29   79.10
   0   7  -8  223.11   61.21
   0  -7   8  130.35   53.06
   0  -7   8  213.76   58.12
   0   7  -7  785.78  191.47
   0   7  -7  949.60  160.62
   0   7  -7 1107.19  224.36
   0  -7   7 1309.16  269.55
   0  -7   7  934.76  197.45
   0   7  -6 1650.75  364.07
   0   7  -6 1868.50  302.57
   0   7  -6 1862.98  376.45
   0  -7   6 2470.04  493.43
   0  -7   6 1513.30  330.34
   0   7  -5    2.64   12.29
   0   7  -5    3.58    4.75
   0   7  -5   -6.18   10.09
   0  -7   5    8.47   12.96
   0  -7   5    2.68    5.19
   0  -7   5    4.89   10.60
   0   7  -4 2038.96  456.73
   0   7  -4 2958.07  519.29
   0  -7   4 2185.24  457.12
   0   7  -3 1665.71  329.61
   0   7  -3 1449.10  194.52
   0   7  -3 1469.28  269.39
   0  -7   3 1033.08  251.52
   0  -7   3 1384.18  197.52
   0  -7   3 1437.68  282.01
   0   7  -2  922.34  209.07
   0   7  -2 1296.20  165.01
   0   7  -2  959.48  190.62
   0  -7   2 1595.78  300.89
   0  -7   2  958.01  192.12
   0   7  -1   12.94   14.06
   0   7  -1   15.49   13.22
   0  -7   1    6.22   15.32
   0  -7   1   15.17    6.07
   0  -7   1   22.24   13.92
   0   7   0    4.97    8.67
   0   7   0    1.33    3.13
   0   7   0    3.61    8.81
   0  -7   0   -6.48    9.83
   0  -7   0    2.05    3.90
   0  -7   0    2.31    8.77
   0   7   1  611.73  131.13
   0   7   1  450.24   67.32
   0   7   1  698.85  122.68
   0  -7  -1  574.85  123.98
   0  -7  -1  454.15   70.67
   0  -7  -1  455.59   94.35
   0   7   2  657.30  147.51
   0   7   2  574.87   92.00
   0   7   2  651.08  128.14
   0  -7  -2  536.42  127.64
   0  -7  -2  782.50  107.54
   0  -7  -2  707.72  131.55
   0   7   3 2862.03  517.47
   0   7   3 1431.85  323.23
   0  -7  -3 1763.14  367.92
   0  -7  -3 2337.25  418.18
   0   7   4  550.03  117.75
   0   7   4  673.42  139.77
   0   7   4  722.54  142.88
   0   7   5  329.94   71.85
   0   7   5  352.84   81.58
   0   7   5  297.05   74.48
   0   7   6    6.30    9.23
   0   7   6    7.93    8.62
   0   7   6   -1.03   13.79
   0  -7  -6    4.33    6.79
   0   7   7   70.00   23.81
   0   7   7  140.69   33.74
   0   7   7   66.86   32.68
   0  -7  -7   96.79   32.24
   0  -7  -7  108.18   28.32
   0  -7  -7   60.96   32.62
   0   7   8   86.12   26.18
   0   7   8   53.06   21.18
   0  -7  -8   77.66   30.70
   0  -7  -8   70.02   25.08
   0  -7  -8   80.06   30.40
   0   7   9  534.44  107.78
   0  -7  -9  556.46  128.45
   0  -7  -9  475.44  106.66
   0  -7  -9  372.34   99.67
   0   7  10  194.51   40.88
   0   7  10  113.87   33.19
   0  -7 -10  209.39   60.44
   0  -7 -10  189.34   48.01
   0  -7 -10  163.07   51.57
   0   7  11    3.25    8.37
   0   7  11   12.16    8.87
   0   7  11   18.15   14.99
   0  -7 -11    6.65   14.22
   0  -7 -11   18.10   12.55
   0  -7 -11    6.22   16.26
   0   7  12  267.13   52.56
   0   7  12  230.67   55.51
   0   7  12  146.15   61.27
   0  -7 -12  282.43   87.33
   0  -7 -12  292.64   73.57
   0  -7 -12  233.62   73.29
   0   7  13   99.29   25.84
   0   7  13   75.95   27.57
   0   7  13   90.88   42.52
   0  -7 -13  126.20   46.97
   0  -7 -13  122.89   42.26
   0  -7 -13  118.32   45.30
   0   7  14 2134.33  421.28
   0   7  14 3385.21  715.34
   0  -7 -14 2439.10  610.29
   0  -7 -14 1731.12  447.17
   0  -7 -14 2670.89  610.57
   0   7  15   16.47   10.49
   0   7  15   11.44   19.88
   0  -7 -15   10.10   23.08
   0  -7 -15    5.56   18.43
   0  -7 -15   11.16   17.47
   0   7  16   20.99   12.04
   0   7  16    6.07   21.51
   0  -7 -16   32.42   27.30
   0  -7 -16   13.62   21.16
   0  -7 -16   23.76   25.65
   0   7  17  496.11  100.43
   0   7  17  686.28  168.88
   0  -7 -17  576.76  169.49
   0  -7 -17  338.10  121.89
   0   7  18    4.57    6.27
   0  -7 -18   10.42   16.05
   0  -7 -18  -13.33   13.20
   0   7  19   10.72    8.97
   0   7  19   14.11   25.08
   0  -7 -19   40.99   23.70
   0  -7 -19   24.93   21.56
   0   7  20  146.22   34.87
   0   7  20  148.06   67.53
   0  -7 -20  290.19   97.28
   0  -7 -20  217.23   75.46
   0  -7 -20  115.91   60.58
   0   7  21   19.22   20.43
   0  -7 -21   12.59   25.50
   0  -7 -21    4.73   19.72
   0  -7 -21   -2.07   20.80
   0   7  22  103.59   50.98
   0  -7 -22  128.97   66.75
   0  -7 -22   39.27   41.68
   0  -7 -22  147.26   60.14
   0   7  23   29.31   35.46
   0  -7 -23   73.20   47.35
   0  -7 -23   53.97   34.06
   0  -7 -23   39.46   33.63
   0   7  24   42.81   14.77
   0   7  24   62.34   41.42
   0  -7 -24   61.10   43.66
   0  -7 -24   82.04   42.21
   0  -7 -24   24.87   37.99
   0   7  25   -1.35   13.94
   0  -7 -25   13.01   25.54
   0  -7 -25    5.43   16.08
   0  -7 -25    3.66   16.05
   0   8 -25   26.58   22.07
   0   8 -25   50.00   40.70
   0   8 -25   60.79   38.13
   0   8 -25   32.58   33.39
   0  -8  25   26.42   23.64
   0  -8  25   36.25   32.83
   0   8 -24  165.18   55.23
   0   8 -24  177.61   79.67
   0   8 -24  177.66   69.72
   0   8 -24  120.42   61.04
   0  -8  24  112.16   50.10
   0  -8  24   79.37   67.68
   0   8 -23    8.47   12.58
   0   8 -23   15.92   17.92
   0   8 -23   13.20   19.03
   0  -8  23    3.62   14.79
   0  -8  23   -4.55   20.44
   0   8 -22    4.00   11.84
   0   8 -22   13.89   18.53
   0   8 -22    3.69   13.20
   0   8 -22   -3.19   17.83
   0   8 -21  108.33   45.23
   0   8 -21  118.20   61.65
   0   8 -21  116.03   53.14
   0   8 -21   77.60   54.72
   0  -8  21  156.85   57.60
   0  -8  21  169.53   66.92
   0   8 -20   10.16   16.29
   0   8 -20   16.84   20.37
   0   8 -20   24.22   21.60
   0   8 -20    5.24   16.14
   0  -8  20   14.50   17.17
   0  -8  20    7.41   19.81
   0   8 -19 1200.88  264.51
   0   8 -19  599.13  170.36
   0  -8  19  459.31  156.97
   0  -8  19  470.60  155.18
   0   8 -18  141.86   55.52
   0   8 -18  138.91   56.71
   0   8 -18  122.52   54.76
   0  -8  18   92.97   46.29
   0  -8  18  218.05   68.92
   0   8 -17    5.90   14.56
   0   8 -17    7.27   13.63
   0   8 -17    0.96   14.16
   0   8 -17   14.64   16.51
   0  -8  17    0.34   14.15
   0  -8  17    3.22   11.40
   0   8 -1610182.20 2687.88
   0   8 -16 9719.05 2438.94
   0  -8  16 9570.33 2513.43
   0  -8  16 7550.66 2067.42
   0   8 -15  705.83  176.18
   0   8 -15  684.08  166.33
   0   8 -15  540.71  147.60
   0   8 -15  401.07  125.00
   0  -8  15  649.23  169.54
   0   8 -14   19.70   21.84
   0   8 -14    7.27   18.93
   0   8 -14   26.67   19.02
   0   8 -14   10.62   19.58
   0  -8  14   23.98   22.91
   0   8 -13  262.31   90.89
   0   8 -13  288.57   86.79
   0   8 -13  350.44   97.53
   0  -8  13  321.57   99.56
   0  -8  13  403.19  102.35
   0  -8  13  415.69  101.18
   0   8 -12  320.61   91.17
   0   8 -12  419.87   90.24
   0   8 -12  240.21   74.82
   0  -8  12  119.69   63.21
   0  -8  12  230.52   68.17
   0  -8  12  264.71   72.64
   0   8 -11  297.44  101.75
   0   8 -11  386.72  100.76
   0  -8  11  557.79  132.57
   0  -8  11  329.24   92.75
   0   8 -10    9.48   13.66
   0   8 -10    0.37    7.70
   0   8 -10    7.78    9.66
   0  -8  10    3.26   14.84
   0  -8  10    1.27    7.79
   0  -8  10    6.31   10.20
   0   8  -9  137.41   54.40
   0   8  -9  225.59   64.63
   0  -8   9  154.32   60.42
   0  -8   9  191.50   47.91
   0  -8   9  212.54   57.57
   0   8  -8  158.93   54.67
   0   8  -8  199.78   40.77
   0   8  -8  175.70   58.31
   0  -8   8  190.07   61.98
   0  -8   8  161.70   49.03
   0   8  -7    5.56   10.57
   0   8  -7    2.22    5.90
   0   8  -7    8.74   10.07
   0  -8   7   -4.60   13.88
   0  -8   7   -3.80   10.00
   0   8  -6   27.05   17.93
   0   8  -6   14.59    7.56
   0   8  -6    6.38   12.69
   0  -8   6   16.25   20.06
   0  -8   6   15.38    9.31
   0  -8   6   20.40   15.92
   0   8  -5  124.19   44.57
   0   8  -5  135.00   25.45
   0   8  -5  145.65   35.96
   0  -8   5   62.24   36.71
   0  -8   5  120.81   41.13
   0   8  -4   14.72   15.82
   0   8  -4   10.87    5.02
   0   8  -4    1.73   12.26
   0  -8   4    4.31    5.43
   0  -8   4    2.93   12.18
   0   8  -3 1929.44  285.21
   0   8  -3 2228.46  432.84
   0  -8   3 2933.69  584.69
   0  -8   3 1843.60  285.00
   0  -8   3 2366.61  468.92
   0   8  -2 2068.50  450.93
   0   8  -2 1801.60  272.61
   0   8  -2 2449.76  453.36
   0  -8   2 2534.68  526.54
   0  -8   2 2216.25  430.49
   0   8  -1  504.08  120.69
   0   8  -1  467.03   65.64
   0   8  -1  603.18  117.51
   0  -8   1  584.67  136.23
   0  -8   1  491.54   70.07
   0  -8   1  484.26  102.78
   0   8   0  527.18  135.91
   0   8   0  854.98  108.95
   0   8   0  568.40  126.08
   0  -8   0  646.95  155.11
   0  -8   0  663.45   95.37
   0  -8   0  698.57  141.38
   0   8   1  259.25   41.14
   0   8   1  209.47   57.44
   0  -8  -1  266.68   70.42
   0  -8  -1  290.56   45.61
   0  -8  -1  275.96   63.81
   0   8   2   51.60   25.23
   0   8   2   37.61   12.10
   0   8   2   47.90   21.97
   0  -8  -2   34.63   21.47
   0  -8  -2   52.85   12.96
   0  -8  -2   36.97   21.89
   0   8   3    7.12   18.34
   0   8   3   26.04   16.49
   0  -8  -3   23.10   18.91
   0  -8  -3   17.79   15.48
   0   8   4   18.30   14.47
   0   8   4   10.90   17.47
   0   8   4   14.93   18.38
   0  -8  -4   27.84   10.83
   0  -8  -4   13.21   13.09
   0   8   5   68.52   26.67
   0   8   5   82.60   28.14
   0   8   5   54.52   25.34
   0  -8  -5   70.15   18.54
   0   8   6  142.87   39.81
   0   8   6  102.45   36.98
   0   8   6  206.01   52.00
   0  -8  -6  206.53   44.70
   0  -8  -6   93.60   27.27
   0   8   7  179.91   42.40
   0   8   7  163.04   44.70
   0   8   7  141.37   49.45
   0  -8  -7  150.37   44.18
   0  -8  -7  128.18   34.81
   0   8   8  291.32   68.98
   0   8   8  288.76   73.09
   0   8   8  295.55   81.08
   0  -8  -8  369.72   89.71
   0  -8  -8  242.27   60.68
   0  -8  -8  478.31  105.31
   0   8   9  258.48   61.29
   0   8   9  289.32   66.87
   0  -8  -9  203.38   68.31
   0   8  10  138.31   38.87
   0   8  10  161.81   41.92
   0  -8 -10  159.02   48.00
   0  -8 -10  126.78   39.04
   0  -8 -10  102.27   41.73
   0   8  11  212.74   47.47
   0   8  11  214.72   51.61
   0  -8 -11  178.89   61.69
   0  -8 -11  150.90   48.93
   0  -8 -11  167.69   55.94
   0   8  12  314.82   76.17
   0   8  12  645.89  149.31
   0  -8 -12  535.40  141.08
   0  -8 -12  458.89  112.88
   0  -8 -12  690.65  150.63
   0   8  13  164.28   49.95
   0   8  13  303.62   87.24
   0  -8 -13  321.25   90.08
   0  -8 -13  245.14   68.79
   0  -8 -13  256.51   80.75
   0   8  14  493.63   98.37
   0   8  14  564.43  118.40
   0   8  14  301.74  116.51
   0  -8 -14  642.24  171.53
   0  -8 -14  549.32  141.68
   0  -8 -14  668.75  162.65
   0   8  15  667.85  133.07
   0   8  15  570.46  158.21
   0  -8 -15  544.56  164.99
   0  -8 -15  420.30  127.92
   0  -8 -15  585.26  163.17
   0   8  16   57.35   19.55
   0   8  16   67.64   23.44
   0   8  16   45.91   28.10
   0  -8 -16   63.43   40.46
   0  -8 -16   73.01   34.93
   0   8  17  158.97   36.20
   0   8  17  158.80   42.07
   0  -8 -17  313.64   93.43
   0  -8 -17   92.80   51.56
   0  -8 -17  153.80   64.48
   0   8  18    6.17    6.08
   0   8  18    5.74    8.59
   0   8  18    2.36   17.38
   0  -8 -18    7.85   18.99
   0  -8 -18   -0.48   17.89
   0   8  19   22.80   10.25
   0   8  19   14.63   11.62
   0   8  19   26.97   29.01
   0  -8 -19   40.75   26.44
   0  -8 -19   26.00   28.57
   0   8  20   12.13    7.54
   0   8  20    5.79    7.63
   0   8  20   16.42   21.91
   0  -8 -20   10.05   22.68
   0  -8 -20   18.23   20.27
   0  -8 -20   10.74   20.17
   0   8  21  155.37   37.46
   0   8  21  139.72   37.70
   0   8  21  222.25   85.08
   0  -8 -21  232.74   91.12
   0  -8 -21  208.14   74.79
   0  -8 -21  207.60   77.45
   0   8  22  665.75  243.54
   0  -8 -22  859.51  295.70
   0  -8 -22 1189.88  320.57
   0  -8 -22 1260.73  328.80
   0   8  23   10.76    8.65
   0   8  23   24.46   27.58
   0  -8 -23   27.92   30.92
   0  -8 -23    8.71   22.85
   0  -8 -23   17.21   23.32
   0   8  24    2.25    3.89
   0   8  24   -3.98   14.61
   0  -8 -24  -19.14   18.57
   0  -8 -24   -1.70   14.74
   0  -8 -24   -4.56   11.35
   0  -8 -25   31.89   44.27
   0  -8 -25   56.29   40.06
   0   9 -25    9.47   19.50
   0   9 -25    2.26   19.36
   0   9 -25    7.93   19.22
   0   9 -24  507.17  163.09
   0   9 -24  361.05  130.20
   0   9 -24  152.38   99.04
   0  -9  24  474.85  142.05
   0  -9  24  598.11  175.92
   0   9 -23    2.78   12.48
   0   9 -23    6.27   15.67
   0  -9  23   -3.30   11.89
   0  -9  23    3.01   13.64
   0   9 -22   -1.22   14.91
   0   9 -22    7.98   15.34
   0   9 -22    6.81   17.01
   0  -9  22    1.56   12.27
   0   9 -21    8.99   23.93
   0   9 -21   29.58   26.23
   0   9 -21   24.11   21.53
   0  -9  21   34.26   25.68
   0  -9  21   33.51   23.48
   0   9 -20   -2.21   15.30
   0   9 -20    5.37   15.31
   0   9 -20    6.80   13.57
   0   9 -20   -3.07   14.12
   0  -9  20   17.43   15.51
   0  -9  20   -2.35   10.51
   0   9 -19   77.30   35.71
   0   9 -19   49.64   34.72
   0   9 -19   42.73   32.23
   0   9 -19   66.62   39.63
   0  -9  19   71.97   36.23
   0  -9  19   24.44   28.23
   0   9 -18   59.89   33.29
   0   9 -18   33.48   28.83
   0  -9  18   36.46   27.74
   0  -9  18   43.72   28.19
   0   9 -17   -4.07   12.83
   0   9 -17    0.09   10.10
   0   9 -17    6.44   10.63
   0  -9  17   -2.06   13.60
   0  -9  17    1.83    9.56
   0   9 -16   34.69   24.61
   0   9 -16   29.44   22.21
   0   9 -16   28.84   25.34
   0   9 -16   16.37   22.52
   0  -9  16   30.55   27.79
   0  -9  16   41.72   25.10
   0   9 -15  694.87  171.07
   0   9 -15  583.08  148.96
   0   9 -15  471.31  137.60
   0   9 -15  395.20  124.04
   0  -9  15  416.61  139.61
   0  -9  15  389.13  112.86
   0   9 -14  182.08   55.20
   0   9 -14   44.56   33.58
   0   9 -14  101.48   43.85
   0  -9  14   68.81   33.76
   0  -9  14   91.41   37.33
   0   9 -13 1151.12  289.47
   0   9 -13  988.17  242.25
   0  -9  13 1349.20  318.94
   0  -9  13  707.65  194.91
   0  -9  13  994.78  238.76
   0   9 -12  160.53   64.81
   0   9 -12  132.68   38.28
   0   9 -12  189.87   57.28
   0  -9  12  185.48   66.42
   0  -9  12   95.36   36.72
   0  -9  12  108.52   45.51
   0   9 -11  111.20   52.65
   0   9 -11  143.39   40.23
   0   9 -11  141.22   51.07
   0  -9  11  152.77   55.33
   0  -9  11  135.01   42.64
   0  -9  11  105.76   44.18
   0   9 -10   13.66   18.65
   0   9 -10   20.09   20.73
   0  -9  10   10.43   17.30
   0  -9  10   15.65   10.62
   0  -9  10    3.34   16.83
   0   9  -9   36.96   27.55
   0   9  -9   42.56   23.28
   0  -9   9   39.72   28.72
   0  -9   9   37.77   18.02
   0  -9   9   37.30   22.75
   0   9  -8  314.13   91.97
   0   9  -8  273.19   58.62
   0   9  -8  494.35  107.73
   0  -9   8  412.10  108.50
   0  -9   8  236.20   76.02
   0   9  -7   54.17   24.72
   0   9  -7   45.75   24.91
   0  -9   7   62.39   32.53
   0  -9   7   47.65   25.58
   0   9  -6   66.87   30.94
   0   9  -6   58.08   15.92
   0   9  -6   66.15   26.90
   0  -9   6   52.97   31.51
   0  -9   6   61.64   26.99
   0   9  -5 1233.80  326.14
   0   9  -5 1895.61  279.77
   0   9  -5 1461.07  323.38
   0  -9   5 1627.87  275.86
   0  -9   5 2556.39  487.81
   0   9  -4   40.78   29.21
   0   9  -4   50.08   11.32
   0   9  -4   58.02   23.26
   0  -9   4   45.19   32.53
   0  -9   4   69.60   26.45
   0   9  -3 2804.41  428.20
   0   9  -3 2919.72  587.99
   0  -9   3 3000.35  681.93
   0  -9   3 2292.09  381.70
   0  -9   3 3270.76  670.68
   0   9  -2  243.01   67.88
   0   9  -2  192.94   51.95
   0  -9   2  260.30   75.11
   0  -9   2  198.08   32.04
   0  -9   2  157.56   48.34
   0   9  -1   93.25   36.56
   0   9  -1   75.93   14.95
   0   9  -1   91.92   31.86
   0  -9   1  128.16   41.33
   0  -9   1   95.63   18.37
   0  -9   1   88.53   28.67
   0   9   0   53.86   29.20
   0   9   0   78.64   15.49
   0   9   0  112.90   32.67
   0  -9   0  168.17   47.09
   0  -9   0   77.89   16.17
   0  -9   0   97.47   32.74
   0   9   1  505.22  121.55
   0   9   1  514.36   77.85
   0   9   1  555.60  115.52
   0  -9  -1  443.26  115.61
   0  -9  -1  368.53   63.46
   0  -9  -1  546.48  110.40
   0   9   2  362.66   75.96
   0   9   2   89.76   37.51
   0  -9  -2  182.89   55.50
   0  -9  -2  127.34   27.54
   0  -9  -2  164.25   43.94
   0   9   3 3344.76  759.47
   0   9   3 2867.31  626.98
   0  -9  -3 3698.51  738.87
   0   9   4 1112.28  225.53
   0   9   4 1487.70  289.69
   0   9   4  710.33  181.88
   0  -9  -4  777.50  179.12
   0   9   5   84.29   33.44
   0   9   5  123.06   39.14
   0   9   5  116.86   38.99
   0  -9  -5   74.97   30.33
   0   9   6  395.19   96.20
   0   9   6  385.09  100.80
   0   9   6  324.10   94.55
   0  -9  -6  540.20   95.49
   0   9   7    1.53    7.08
   0   9   7    0.58    7.84
   0   9   7   -4.06   10.72
   0  -9  -7    3.26    8.02
   0  -9  -7    0.72    5.76
   0   9   8   12.09   12.50
   0   9   8    2.91   11.24
   0   9   8    9.78   15.81
   0  -9  -8   13.05   12.04
   0  -9  -8    4.27    8.38
   0   9   9   -1.48    5.59
   0   9   9   -3.97    6.99
   0   9   9    6.17    9.99
   0  -9  -9   -0.82    7.75
   0  -9  -9    3.19    5.60
   0  -9  -9    0.43   10.53
   0   9  10   50.23   23.52
   0   9  10   85.42   29.26
   0  -9 -10   55.58   29.44
   0  -9 -10   50.43   22.37
   0  -9 -10   52.28   32.54
   0   9  11 1062.92  218.92
   0   9  11  908.50  198.70
   0  -9 -11  993.43  235.97
   0  -9 -11  538.10  151.51
   0  -9 -11 1054.75  234.52
   0   9  12    5.99    9.44
   0   9  12    2.96   10.38
   0  -9 -12    6.59   14.49
   0  -9 -12   15.17   13.38
   0  -9 -12    9.17   18.69
   0   9  13 1918.22  349.81
   0   9  13 1393.82  299.91
   0   9  13 1644.86  394.13
   0  -9 -13 1721.29  407.64
   0  -9 -13 1195.71  301.77
   0  -9 -13  981.09  278.28
   0   9  14 2577.65  509.39
   0   9  14 2776.77  566.51
   0   9  14 1741.75  498.39
   0  -9 -14 1875.72  535.81
   0  -9 -14 2720.94  614.35
   0   9  15   51.80   18.72
   0   9  15   78.76   26.02
   0  -9 -15   56.24   40.78
   0  -9 -15   90.69   36.67
   0   9  16    3.63    7.80
   0   9  16    1.93    6.27
   0  -9 -16   20.47   19.87
   0  -9 -16    8.60   11.85
   0  -9 -16   -4.34   16.00
   0   9  17    2.95    7.13
   0   9  17    8.28    9.10
   0   9  17    0.04   13.16
   0  -9 -17    1.33   18.47
   0  -9 -17    3.79   17.73
   0   9  18  167.76   37.06
   0   9  18  135.06   39.49
   0   9  18  125.48   59.18
   0  -9 -18  100.86   55.92
   0   9  19   19.85   11.43
   0   9  19   18.45   11.91
   0   9  19   15.89   28.30
   0  -9 -19   29.88   22.43
   0  -9 -19   20.29   25.01
   0   9  20   16.50   10.74
   0   9  20   13.32   11.63
   0   9  20   28.49   21.49
   0  -9 -20   28.72   25.69
   0  -9 -20   37.58   23.85
   0  -9 -20   13.19   25.51
   0   9  21  208.99   43.83
   0   9  21  106.39   36.13
   0   9  21  253.89   89.39
   0  -9 -21  252.22   99.03
   0  -9 -21  193.50   76.42
   0  -9 -21  142.86   72.23
   0   9  22  638.19  130.72
   0   9  22  699.32  234.16
   0  -9 -22  823.15  272.43
   0  -9 -22  986.26  262.07
   0  -9 -22  644.91  222.67
   0   9  23   29.94   11.65
   0   9  23   17.32   12.23
   0   9  23   34.42   34.21
   0  -9 -23   26.16   35.71
   0  -9 -23   57.35   33.30
   0  -9 -23   22.93   32.08
   0   9  24   -1.69    4.38
   0   9  24   -1.62    4.73
   0   9  24    8.86   17.76
   0  -9 -24    9.84   18.82
   0  -9 -24    6.06   13.69
   0  -9 -24   -1.07   15.52
   0  10 -24  161.62   59.91
   0  10 -24   28.52   56.19
   0  10 -24  110.29   59.88
   0  10 -24   68.89   57.56
   0 -10  24  128.96   55.75
   0 -10  24  200.61   74.30
   0  10 -23    5.92   13.54
   0  10 -23   -0.30   14.66
   0  10 -23    5.47   17.92
   0 -10  23    8.55   16.35
   0  10 -22   32.17   25.55
   0  10 -22   25.60   27.52
   0  10 -22   35.36   27.31
   0  10 -22   37.23   29.53
   0  10 -21   -0.16   14.95
   0  10 -21   13.15   16.76
   0  10 -21   -1.39   16.46
   0 -10  21    9.09   15.94
   0  10 -20    1.21   14.89
   0  10 -20   -1.81   14.08
   0  10 -20   18.60   18.34
   0 -10  20    6.68   15.51
   0  10 -19   17.67   17.51
   0  10 -19    5.18   16.22
   0  10 -19   -0.38   14.89
   0 -10  19    3.37   17.19
   0  10 -18  235.41   71.31
   0  10 -18  217.20   65.66
   0  10 -18   83.65   53.76
   0 -10  18  173.51   61.35
   0 -10  18   58.78   41.22
   0  10 -17   12.26   15.88
   0  10 -17    0.55   10.27
   0  10 -17    0.63   11.93
   0 -10  17    5.66   13.79
   0 -10  17    0.47   10.81
   0  10 -16    0.37   17.38
   0  10 -16    7.47   14.56
   0 -10  16   31.68   21.50
   0 -10  16    9.48   13.51
   0  10 -15   34.62   29.78
   0  10 -15   27.99   18.16
   0  10 -15   40.44   29.30
   0 -10  15   51.02   29.08
   0 -10  15   18.87   17.81
   0  10 -14  118.12   58.26
   0  10 -14  110.33   40.14
   0  10 -14  153.76   58.50
   0 -10  14  120.15   58.17
   0 -10  14  136.76   47.46
   0 -10  14  142.17   50.31
   0  10 -13 1009.00  297.15
   0  10 -13 1198.72  266.35
   0  10 -13  980.72  292.97
   0 -10  13  950.08  275.27
   0 -10  13 1321.81  293.05
   0 -10  13 1009.13  262.44
   0  10 -12  177.35   78.55
   0  10 -12  222.16   57.08
   0  10 -12  272.63   85.96
   0 -10  12  229.17   85.03
   0 -10  12  214.45   62.58
   0 -10  12  277.63   83.10
   0  10 -11  388.71  135.03
   0  10 -11  406.27   94.88
   0  10 -11  477.92  130.78
   0 -10  11  559.30  156.81
   0 -10  11  596.08  135.33
   0 -10  11  466.95  127.26
   0  10 -10   34.78   26.88
   0  10 -10   35.72   21.98
   0 -10  10   34.90   29.22
   0 -10  10   44.30   19.73
   0 -10  10   23.68   20.45
   0  10  -9  276.60   91.69
   0  10  -9  358.54  100.97
   0 -10   9  370.41  109.23
   0 -10   9  363.73   97.90
   0  10  -8    7.83   21.48
   0  10  -8   17.65    8.81
   0  10  -8   12.96   14.97
   0 -10   8    4.04   20.69
   0 -10   8   16.86   16.44
   0  10  -7   35.42   20.95
   0  10  -7   15.64    9.01
   0  10  -7   36.39   20.67
   0 -10   7   46.44   25.24
   0 -10   7   34.47   21.42
   0  10  -6   22.77   20.87
   0  10  -6   16.36    7.91
   0  10  -6   15.88   14.23
   0 -10   6   26.49   22.49
   0 -10   6   13.55   10.92
   0 -10   6   16.82   18.18
   0  10  -5  106.95   43.42
   0  10  -5   87.70   18.08
   0  10  -5   96.79   35.34
   0 -10   5   94.54   24.69
   0 -10   5   94.69   37.45
   0  10  -4   -0.66    2.81
   0  10  -4    4.23    8.91
   0 -10   4    1.18   11.87
   0 -10   4   -0.64    3.70
   0 -10   4   -5.97    9.58
   0  10  -3  638.04  141.41
   0  10  -3  330.60   53.46
   0  10  -3  438.86   99.30
   0 -10   3  512.90  129.78
   0 -10   3  354.99   57.79
   0 -10   3  287.48   83.39
   0  10  -2    2.61   13.22
   0  10  -2    1.87    3.51
   0  10  -2    7.23   11.63
   0 -10   2   13.19   15.80
   0 -10   2    4.85    4.33
   0 -10   2    1.60   11.58
   0  10  -1    9.02   15.08
   0  10  -1    4.51    4.57
   0  10  -1    5.41   13.67
   0 -10   1   -5.17   15.92
   0 -10   1   11.22    5.97
   0 -10   1    7.46   11.61
   0  10   0  354.25   98.29
   0  10   0  401.20   92.82
   0 -10   0  290.65   93.10
   0 -10   0  384.27   91.67
   0  10   1    5.29   12.35
   0  10   1    1.76    4.14
   0  10   1    4.06   10.24
   0 -10  -1   -7.67   12.82
   0 -10  -1    2.44    3.99
   0 -10  -1    5.20    9.48
   0  10   2   14.07   18.82
   0  10   2   22.68    9.39
   0  10   2   18.26   17.89
   0 -10  -2   15.02   19.46
   0 -10  -2   18.44   17.20
   0  10   3   11.71   18.57
   0  10   3   21.13   16.48
   0 -10  -3   13.58   12.89
   0  10   4  738.64  163.00
   0  10   4  495.94  145.60
   0  10   4  619.57  157.88
   0 -10  -4  549.42  100.98
   0 -10  -4  791.91  163.60
   0  10   5 2559.81  531.83
   0  10   5 3014.96  643.40
   0  10   5 1675.56  413.58
   0 -10  -5 2021.22  413.92
   0 -10  -5 2742.22  466.64
   0 -10  -5 1789.98  419.13
   0  10   6  370.40   99.71
   0  10   6  461.77  124.58
   0  10   6  376.65  107.76
   0 -10  -6  654.76  130.42
   0 -10  -6  470.63   93.16
   0 -10  -6  461.85  114.47
   0  10   7  469.15  111.46
   0  10   7  631.32  139.48
   0  10   7  266.08   93.74
   0 -10  -7  502.68  116.25
   0 -10  -7  463.03   94.86
   0  10   8   68.95   24.28
   0  10   8   78.50   31.79
   0  10   8   64.01   33.11
   0 -10  -8   73.44   28.13
   0 -10  -8   32.96   17.38
   0  10   9  147.66   40.90
   0  10   9  138.41   45.12
   0  10   9   95.45   47.29
   0 -10  -9  124.63   45.11
   0 -10  -9   82.86   27.99
   0  10  10  443.93  104.87
   0  10  10  349.20   98.87
   0  10  10  292.77  104.54
   0 -10 -10  439.69  119.80
   0 -10 -10  372.95   92.01
   0 -10 -10  659.21  151.63
   0  10  11  146.40   48.73
   0  10  11  132.70   46.70
   0 -10 -11  180.75   63.61
   0 -10 -11  208.57   52.93
   0 -10 -11  162.63   62.76
   0  10  12  108.06   34.02
   0  10  12   65.89   27.78
   0 -10 -12  102.13   41.37
   0 -10 -12   65.26   29.51
   0  10  13  792.01  173.69
   0 -10 -13  758.05  212.90
   0 -10 -13  753.98  186.29
   0  10  14 1206.19  249.82
   0  10  14  924.07  224.36
   0 -10 -14 1198.90  324.33
   0 -10 -14 1445.40  315.87
   0 -10 -14  870.11  252.52
   0  10  15  894.26  189.37
   0  10  15  628.88  169.10
   0  10  15  709.91  220.05
   0 -10 -15 1342.71  314.32
   0 -10 -15  891.10  222.81
   0 -10 -15 1070.32  262.87
   0  10  16   47.50   18.06
   0  10  16   11.46   14.58
   0  10  16   35.97   28.10
   0 -10 -16   34.28   29.27
   0 -10 -16   19.55   19.64
   0 -10 -16   28.42   26.93
   0  10  17   36.75   18.99
   0  10  17   47.58   21.55
   0  10  17   47.56   35.98
   0 -10 -17   41.48   32.46
   0 -10 -17   46.39   31.13
   0  10  18  150.76   41.53
   0  10  18  148.18   44.55
   0  10  18  133.41   62.28
   0 -10 -18  172.09   62.54
   0 -10 -18  142.46   58.31
   0  10  19  194.95   56.85
   0  10  19  197.95   78.71
   0 -10 -19  247.02   92.25
   0 -10 -19  195.97   73.15
   0 -10 -19  179.61   77.70
   0  10  20   42.56   15.41
   0  10  20   30.34   18.80
   0  10  20   24.46   32.01
   0 -10 -20   41.93   27.04
   0 -10 -20   41.37   34.14
   0  10  21  671.29  132.74
   0  10  21  400.29  114.09
   0  10  21  554.11  184.37
   0 -10 -21 1170.39  290.34
   0 -10 -21  628.46  190.15
   0 -10 -21  612.76  191.99
   0  10  22  194.42   51.67
   0  10  22  237.99   62.19
   0  10  22  246.34  103.48
   0 -10 -22  319.43  121.09
   0 -10 -22  214.07   84.38
   0 -10 -22  215.96   98.35
   0  10  23   -0.97    5.69
   0  10  23   -2.40    6.99
   0  10  23  -11.32   18.17
   0 -10 -23   10.45   17.03
   0 -10 -23    0.79   14.53
   0 -10 -23  -13.03   16.39
   0  11 -23   80.00   45.22
   0  11 -23  104.21   52.45
   0  11 -23   86.88   50.47
   0 -11  23  108.81   52.61
   0  11 -22    8.72   17.59
   0  11 -22   -3.00   17.66
   0  11 -22    0.91   17.90
   0 -11  22    8.96   14.21
   0  11 -21   -2.60   13.40
   0  11 -21   -9.04   13.89
   0  11 -21    9.00   13.30
   0 -11  21    0.43   13.36
   0 -11  21    4.25   12.32
   0  11 -20  102.93   50.17
   0  11 -20  119.02   53.78
   0  11 -20   77.86   48.17
   0  11 -20   85.15   51.82
   0 -11  20  108.29   51.39
   0 -11  20  127.14   51.13
   0  11 -19   54.55   41.15
   0  11 -19   49.22   36.37
   0  11 -19   80.89   38.12
   0 -11  19   51.43   30.76
   0  11 -18   20.23   22.47
   0  11 -18   11.05   13.68
   0  11 -18   25.33   21.83
   0  11 -18   10.53   18.55
   0 -11  18    7.65   13.62
   0  11 -17  245.75   84.83
   0  11 -17  156.66   55.33
   0  11 -17  243.41   77.10
   0  11 -17  283.41   82.55
   0 -11  17   90.48   47.13
   0 -11  16  209.31   73.17
   0  11 -15  130.08   40.08
   0 -11  15   92.66   53.91
   0 -11  15  102.68   39.40
   0 -11  15  146.19   54.35
   0  11 -14  709.90  163.41
   0 -11  14  723.39  223.24
   0 -11  14  828.84  203.09
   0  11 -13   -0.67    6.91
   0  11 -13    9.82   12.95
   0 -11  13  -10.23   11.70
   0 -11  13    0.49    8.07
   0  11 -12  177.06   71.17
   0  11 -12  137.58   40.46
   0  11 -12  167.28   58.89
   0 -11  12  104.62   55.35
   0 -11  12  128.89   41.09
   0 -11  12  174.57   57.30
   0  11 -11   28.73   30.75
   0  11 -11   40.43   17.33
   0  11 -11   36.81   28.65
   0 -11  11   52.80   34.13
   0 -11  11   34.27   20.31
   0 -11  11   34.20   24.55
   0  11 -10   -0.80   11.48
   0  11 -10    1.01    8.45
   0 -11  10   10.29   12.54
   0 -11  10   -2.89    5.80
   0 -11  10    1.55    9.04
   0  11  -9 1320.11  340.93
   0  11  -9 1192.79  289.25
   0 -11   9 1576.28  391.79
   0 -11   9 1295.73  280.17
   0 -11   9 1255.27  314.12
   0  11  -8  602.06  183.40
   0  11  -8  693.72  124.49
   0  11  -8  566.32  146.90
   0 -11   8  981.22  242.32
   0 -11   8  866.11  205.56
   0  11  -7   39.38   29.97
   0  11  -7   30.84   11.78
   0  11  -7   39.11   21.25
   0 -11   7   62.96   35.77
   0 -11   7   38.26   24.36
   0  11  -6  171.17   67.54
   0  11  -6  169.50   32.56
   0  11  -6  296.95   70.19
   0 -11   6  145.33   67.10
   0 -11   6  209.70   70.04
   0  11  -5  418.62  130.89
   0  11  -5  557.10   85.75
   0  11  -5  495.03  126.07
   0 -11   5  722.11  187.27
   0 -11   5  831.98  185.89
   0  11  -4   76.94   16.44
   0  11  -4  100.99   37.41
   0 -11   4   56.40   37.01
   0 -11   4   57.76   15.89
   0 -11   4   69.64   30.91
   0  11  -3  104.09   43.94
   0  11  -3   56.85   13.04
   0  11  -3   64.98   30.30
   0 -11   3   85.05   40.29
   0 -11   3   60.29   15.24
   0 -11   3   53.70   27.73
   0  11  -2  439.75  142.79
   0  11  -2  576.17   86.86
   0  11  -2  742.90  164.47
   0 -11   2  450.75  147.58
   0 -11   2  718.15  106.41
   0 -11   2  985.70  193.34
   0  11  -1   90.25   37.62
   0  11  -1   69.13   30.46
   0 -11   1  118.98   42.98
   0 -11   1   62.55   15.60
   0 -11   1   30.64   21.73
   0  11   0  524.58  144.85
   0  11   0  570.48   87.23
   0  11   0  336.37  102.42
   0 -11   0  786.82  181.08
   0 -11   0  548.51   87.22
   0 -11   0  653.40  144.96
   0  11   1   14.44   17.02
   0  11   1    7.02    6.20
   0  11   1    6.15   15.14
   0 -11  -1    3.17   19.51
   0 -11  -1    7.62    6.18
   0 -11  -1   15.20   12.68
   0  11   2  177.05   69.14
   0  11   2  295.50   78.81
   0 -11  -2  330.66   90.66
   0 -11  -2  210.97   67.61
   0  11   3  265.51   83.28
   0  11   3  489.92  106.95
   0 -11  -3  335.73   63.33
   0 -11  -3  238.98   72.68
   0  11   4  567.72  140.40
   0  11   4  506.54  148.61
   0  11   4  928.89  197.26
   0 -11  -4  463.82  126.81
   0  11   5 2002.85  445.68
   0  11   5 2571.91  564.64
   0  11   5 2041.85  464.09
   0 -11  -5 1596.41  354.85
   0 -11  -5 1760.10  328.46
   0 -11  -5 1820.33  413.73
   0  11   6  196.41   58.84
   0  11   6  128.87   56.63
   0  11   6  197.15   64.30
   0 -11  -6  157.23   53.20
   0 -11  -6  173.29   41.06
   0 -11  -6  237.25   65.34
   0  11   7  222.46   63.38
   0  11   7  218.44   71.37
   0 -11  -7  228.82   63.70
   0 -11  -7  138.90   42.58
   0 -11  -7  262.80   72.96
   0  11   8  864.00  194.50
   0  11   8  753.99  197.52
   0  11   8  630.38  176.62
   0 -11  -8  654.69  169.98
   0 -11  -8  935.57  180.93
   0  11   9   57.44   25.67
   0  11   9   36.61   24.58
   0  11   9   50.32   30.88
   0 -11  -9   40.34   23.29
   0 -11  -9   24.73   17.13
   0  11  10  143.34   45.51
   0  11  10   69.93   42.31
   0  11  10  219.64   63.49
   0 -11 -10  133.50   46.88
   0 -11 -10   99.34   36.83
   0  11  11   46.81   22.79
   0  11  11   48.22   24.56
   0 -11 -11   26.78   25.70
   0 -11 -11   33.19   17.53
   0  11  12   -2.69    7.07
   0  11  12   -2.03    7.26
   0 -11 -12   -1.22    9.73
   0 -11 -12    3.20    8.13
   0 -11 -12    5.19   12.44
   0  11  13   -2.22    8.82
   0  11  13    5.48   10.12
   0 -11 -13    5.26   13.60
   0 -11 -13    1.90   13.51
   0  11  14  233.32   61.08
   0  11  14  278.63   75.72
   0  11  14  192.75   81.30
   0 -11 -14  275.21   87.66
   0 -11 -14  137.71   57.54
   0 -11 -14  198.25   76.76
   0  11  15   26.10   16.10
   0  11  15   26.74   18.41
   0  11  15   42.11   31.23
   0 -11 -15   14.82   25.02
   0 -11 -15   24.59   22.03
   0 -11 -15   41.60   26.62
   0  11  16  689.71  157.97
   0  11  16  620.13  163.87
   0  11  16  528.57  177.93
   0 -11 -16  755.65  222.09
   0 -11 -16  869.20  221.53
   0  11  17   35.03   18.46
   0  11  17   36.88   19.32
   0  11  17   63.11   32.64
   0 -11 -17   45.40   34.72
   0 -11 -17   30.95   29.93
   0  11  18  183.89   47.34
   0  11  18  188.17   58.43
   0  11  18  129.99   72.25
   0 -11 -18  139.14   60.80
   0 -11 -18  157.26   67.80
   0  11  19  298.41   69.06
   0  11  19  196.38   64.95
   0  11  19  187.30   84.65
   0 -11 -19  306.16  110.09
   0 -11 -19  207.69   77.69
   0 -11 -19  406.11  112.13
   0  11  20  109.81   30.01
   0  11  20   70.81   33.10
   0  11  20  153.93   61.53
   0 -11 -20  102.44   49.81
   0 -11 -20  131.73   58.40
   0  11  21   -2.69    6.67
   0  11  21    8.86    9.41
   0  11  21   12.06   19.73
   0 -11 -21    2.29   18.52
   0 -11 -21    0.37   13.16
   0 -11 -21   11.67   15.43
   0  12 -21   13.01   20.11
   0  12 -21   12.77   15.58
   0  12 -21    5.14   20.15
   0  12 -21   -5.47   20.93
   0 -12  21   15.36   20.38
   0 -12  21    9.26   16.28
   0  12 -20   22.66   28.10
   0  12 -20   20.96   21.94
   0  12 -20   21.87   27.36
   0  12 -20   37.23   26.28
   0 -12  20   16.93   26.33
   0 -12  20   23.45   20.99
   0  12 -19   88.90   51.41
   0  12 -19   97.45   45.98
   0  12 -19   77.95   42.70
   0 -12  19  100.14   52.31
   0 -12  19   75.44   41.83
   0  12 -18  111.85   63.40
   0  12 -18  135.06   49.44
   0  12 -18  210.34   76.21
   0  12 -18  124.53   57.84
   0 -12  18  137.25   68.16
   0  12 -17  142.20   80.90
   0  12 -17  492.88  135.60
   0 -12  17  364.22  120.35
   0 -12  17  198.86   74.89
   0 -12  17  350.89  103.73
   0  12 -16   48.65   38.18
   0  12 -16   42.42   21.71
   0  12 -16   48.99   38.51
   0 -12  16   62.81   40.60
   0 -12  16   67.25   28.49
   0 -12  16   58.43   33.74
   0  12 -15   17.44   24.15
   0  12 -15   10.93   11.38
   0  12 -15    5.78   21.34
   0 -12  15   13.27   22.09
   0 -12  15    3.82   10.27
   0 -12  15   14.14   18.14
   0  12 -14  131.64   63.73
   0 -12  14  123.78   43.09
   0 -12  14  125.25   55.37
   0  12 -13   42.13   32.89
   0  12 -13   24.78   16.45
   0 -12  13   54.31   23.90
   0 -12  13   20.54   24.98
   0  12 -12  375.56  115.90
   0 -12  12  221.65   63.84
   0  12 -11  161.11   42.62
   0  12 -11  215.26   73.00
   0 -12  11  197.97   55.11
   0  12 -10    0.64   11.49
   0 -12  10   -9.89   13.45
   0 -12  10    4.17    7.25
   0  12  -9   38.62   25.97
   0 -12   9   29.90   31.68
   0 -12   9   44.99   17.23
   0 -12   9   28.48   20.98
   0  12  -8    8.34    8.14
   0  12  -8   19.92   15.66
   0 -12   8    3.48   19.35
   0 -12   8   10.81   15.66
   0  12  -7   -0.07   18.79
   0  12  -7    5.12    5.68
   0  12  -7   17.26   15.28
   0 -12   7    6.88   16.66
   0 -12   7   18.67   17.33
   0  12  -6  252.70   88.85
   0  12  -6  215.09   40.73
   0  12  -6  351.95   90.69
   0 -12   6  539.80  123.13
   0  12  -5   43.56   30.15
   0 -12   5  123.07   48.91
   0 -12   5   65.15   19.96
   0 -12   5   78.76   40.67
   0  12  -4  810.30  241.34
   0  12  -4 1047.95  163.16
   0  12  -4 1210.74  271.33
   0 -12   4 1269.21  327.43
   0 -12   4 1002.64  166.99
   0 -12   4  883.72  241.06
   0  12  -3 1980.55  510.79
   0  12  -3 2084.48  459.80
   0 -12   3 1537.22  444.34
   0 -12   3 2116.05  469.70
   0  12  -2  169.54   64.21
   0  12  -2  134.15   25.27
   0  12  -2  200.80   56.44
   0 -12   2  205.90   72.30
   0 -12   2  152.46   28.67
   0 -12   2  149.11   51.71
   0  12  -1  894.93  215.29
   0  12  -1  718.36  167.73
   0 -12   1  693.68  193.57
   0 -12   1  496.20   90.07
   0 -12   1  659.60  159.99
   0  12   0  139.54   52.24
   0  12   0   78.55   20.09
   0  12   0  137.63   42.19
   0 -12   0   82.50   44.11
   0 -12   0   89.86   21.12
   0 -12   0  146.39   45.05
   0  12   1   53.17   33.43
   0  12   1   59.71   17.30
   0  12   1  128.30   39.29
   0 -12  -1   53.31   38.44
   0 -12  -1  143.35   43.41
   0  12   2  382.56  108.83
   0  12   2  306.54   90.16
   0 -12  -2  360.19   95.91
   0  12   3    5.88   15.17
   0  12   3    3.97   15.54
   0  12   3    5.92   12.95
   0 -12  -3    1.67    6.69
   0 -12  -3    6.34    9.29
   0  12   4 1206.21  266.77
   0  12   4  664.47  199.38
   0  12   4  979.84  251.32
   0 -12  -4  981.59  180.34
   0 -12  -4  861.19  213.59
   0  12   5  709.60  178.77
   0  12   5  659.75  176.64
   0  12   5  626.05  167.63
   0 -12  -5  814.13  169.14
   0 -12  -5  695.65  134.67
   0 -12  -5  578.22  155.05
   0  12   6  265.92   76.26
   0  12   6  385.62   97.34
   0  12   6  196.44   71.37
   0 -12  -6  293.87   74.35
   0 -12  -6  168.49   44.52
   0  12   7   11.85   10.88
   0  12   7   -4.98   10.86
   0  12   7   -0.43   10.31
   0 -12  -7    1.32    9.69
   0 -12  -7   -4.04    6.46
   0  12   8  159.79   53.41
   0  12   8  344.57   81.65
   0  12   8  159.89   59.59
   0 -12  -8  133.17   48.36
   0 -12  -8  120.95   37.69
   0  12   9  319.07   82.67
   0  12   9  159.68   69.01
   0 -12  -9  190.85   66.96
   0 -12  -9  301.78   70.34
   0  12  10  837.63  196.73
   0  12  10  960.82  229.38
   0 -12 -10  649.97  185.29
   0 -12 -10  573.66  143.25
   0  12  11   79.23   33.31
   0  12  11   80.93   35.81
   0  12  11  119.98   48.89
   0 -12 -11   55.70   31.20
   0 -12 -11   49.76   23.78
   0  12  12   55.98   29.35
   0  12  12   49.39   25.09
   0  12  12   47.90   39.62
   0 -12 -12   43.09   31.71
   0 -12 -12   63.34   25.03
   0 -12 -12   31.13   31.37
   0  12  13  363.66   96.16
   0  12  13  290.82   90.54
   0 -12 -13  212.41   69.68
   0 -12 -13  348.31  104.43
   0  12  14   10.21   10.43
   0  12  14   10.55   13.09
   0 -12 -14    3.11   16.15
   0 -12 -14    9.66   13.75
   0 -12 -14   12.48   19.91
   0  12  15   56.63   23.65
   0  12  15   52.26   25.94
   0  12  15   50.52   38.60
   0 -12 -15   42.73   29.19
   0 -12 -15   68.96   30.65
   0 -12 -15   16.34   28.09
   0  12  16   49.79   24.07
   0  12  16   56.48   26.28
   0  12  16   34.02   37.08
   0 -12 -16   38.63   32.31
   0 -12 -16  101.17   46.15
   0  12  17   47.49   19.42
   0  12  17   53.31   24.77
   0  12  17   44.95   36.68
   0 -12 -17   33.14   24.33
   0 -12 -17   31.66   31.25
   0  12  18   35.66   17.07
   0  12  18   30.54   21.13
   0  12  18   20.83   33.10
   0 -12 -18   32.66   23.56
   0 -12 -18   30.88   30.19
   0  12  19   12.99   10.77
   0  12  19   13.10   13.36
   0  12  19    5.47   27.04
   0 -12 -19   18.67   23.60
   0 -12 -19   15.61   16.29
   0 -12 -19   13.78   24.98
   0  12  20   33.03   17.66
   0  12  20   32.68   18.21
   0  12  20   27.52   29.57
   0 -12 -20   20.09   31.79
   0 -12 -20   24.45   25.05
   0 -12 -20   33.40   26.97
   0  13 -20    8.16   18.27
   0  13 -20    0.33    9.91
   0  13 -20    3.38   14.68
   0  13 -20   -3.84   13.93
   0 -13  20    2.04   16.97
   0 -13  20    5.57   10.59
   0  13 -19   34.95   30.50
   0  13 -19   32.34   17.10
   0  13 -19   24.59   32.24
   0  13 -19    5.95   24.26
   0 -13  19   21.44   30.78
   0 -13  19   23.05   17.06
   0  13 -18   -5.54   19.22
   0  13 -18    2.25    9.32
   0  13 -18   11.91   18.72
   0 -13  18   -3.15   16.59
   0 -13  18    0.01   16.06
   0 -13  18   12.10   11.06
   0 -13  18    0.95   13.72
   0  13 -17  146.45   59.99
   0  13 -17   79.30   33.29
   0  13 -17   71.48   50.68
   0 -13  17  103.04   55.50
   0 -13  17   53.96   30.25
   0 -13  17  111.94   48.06
   0  13 -16   36.67   30.27
   0  13 -16   22.98   14.87
   0  13 -16   22.73   30.44
   0 -13  16   42.55   33.11
   0 -13  16   24.80   20.17
   0 -13  16   29.58   24.52
   0  13 -15   55.13   40.39
   0  13 -15   52.87   33.49
   0 -13  15   82.61   41.08
   0 -13  15   31.81   22.57
   0 -13  15   56.60   35.27
   0  13 -14   -3.24   16.64
   0  13 -14   -7.96    8.30
   0  13 -14   -7.53   15.27
   0 -13  14   -7.30   17.83
   0 -13  14    3.05    9.24
   0 -13  14    8.39   15.58
   0  13 -13   31.39   31.63
   0  13 -13   10.70   13.78
   0  13 -13   10.64   24.11
   0 -13  13   19.62   26.55
   0 -13  13   35.04   17.26
   0 -13  13   38.83   19.87
   0  13 -12   14.74   23.51
   0  13 -12    9.27    8.31
   0  13 -12    1.09   14.97
   0 -13  12    7.19   22.58
   0 -13  12    9.02   10.83
   0 -13  12    2.66   18.00
   0  13 -11  133.43   59.06
   0  13 -11  120.75   33.17
   0 -13  11  166.62   70.37
   0 -13  11  102.18   48.48
   0  13 -10  402.64  138.62
   0 -13  10  502.91  152.62
   0 -13  10  433.56   99.48
   0 -13  10  323.90  115.37
   0  13  -9  209.19   74.78
   0 -13   9  134.72   41.34
   0 -13   9  154.98   59.20
   0  13  -8   14.15   18.80
   0  13  -8    2.88    4.46
   0  13  -7  195.11   67.38
   0  13  -7  124.71   26.81
   0  13  -7  140.84   51.02
   0  13  -6    6.76    4.86
   0  13  -6   -0.38   14.01
   0 -13   6    2.58    6.87
   0  13  -5   10.62    5.94
   0  13  -5    9.33   17.46
   0 -13   5    8.60    8.25
   0  13  -4   36.95    9.68
   0  13  -4   47.02   23.81
   0 -13   4  107.62   43.46
   0 -13   4   36.50   12.14
   0  13  -3   91.92   18.55
   0  13  -3   78.33   36.63
   0 -13   3   87.14   45.86
   0 -13   3   81.82   19.62
   0  13  -2  469.74  126.65
   0 -13   2  435.74  138.85
   0 -13   2  379.29   66.53
   0  13  -1  242.72   47.12
   0  13  -1  373.82   99.46
   0 -13   1  325.60  108.32
   0 -13   1  295.67   52.62
   0  13   0   60.07   38.79
   0  13   0   67.82   17.09
   0  13   0   56.08   33.74
   0 -13   0   97.69   46.09
   0  13   1   29.60   26.93
   0  13   1   40.81   26.62
   0 -13  -1   28.41   29.70
   0  13   2  115.64   51.19
   0  13   2  126.67   46.41
   0 -13  -2  100.08   23.74
   0  13   3   11.36   19.75
   0  13   3   14.94   20.44
   0  13   3   15.65   16.49
   0 -13  -3   11.90    9.42
   0  13   4  111.60   56.59
   0  13   4  276.94   81.77
   0 -13  -4  215.08   53.04
   0 -13  -4  251.46   53.71
   0  13   5  103.94   42.08
   0  13   5   80.32   39.97
   0 -13  -5  137.99   38.97
   0 -13  -5   73.14   23.76
   0  13   6   53.44   24.79
   0  13   6   28.10   26.25
   0 -13  -6   51.14   22.25
   0 -13  -6   15.98   13.06
   0 -13  -6   47.90   27.77
   0  13   7 1944.32  471.52
   0  13   7 2295.02  554.17
   0 -13  -7 2006.76  465.33
   0 -13  -7 1720.81  362.13
   0 -13  -7 2376.21  537.78
   0  13   8    1.79   14.86
   0  13   8    7.91   14.65
   0  13   8   18.78   24.18
   0 -13  -8   11.11   13.27
   0 -13  -8   10.54   11.42
   0 -13  -8   20.22   18.48
   0  13   9  414.85  136.13
   0  13   9  571.67  164.75
   0  13   9  620.67  180.22
   0 -13  -9  774.14  157.74
   0 -13  -9  758.08  185.29
   0  13  10  516.92  135.63
   0  13  10  481.12  138.52
   0  13  10  362.23  126.92
   0 -13 -10  392.63  116.57
   0 -13 -10  387.08   97.78
   0  13  11   21.78   20.45
   0  13  11   17.77   19.68
   0  13  11   11.43   19.15
   0 -13 -11   27.43   20.63
   0 -13 -11   19.13   14.82
   0  13  12  198.73   75.01
   0  13  12  217.47   77.50
   0  13  12  215.78   88.59
   0 -13 -12  246.75   81.40
   0 -13 -12  252.01   70.46
   0  13  13   16.59   17.54
   0  13  13    9.16   15.00
   0  13  13    8.12   21.65
   0 -13 -13   14.42   17.51
   0 -13 -13   10.79   12.79
   0 -13 -13   20.46   20.11
   0  13  14    7.45   10.04
   0  13  14   -0.71   10.81
   0 -13 -14   10.95   14.12
   0 -13 -14    0.58    8.52
   0 -13 -14    3.20   12.76
   0  13  15  150.37   49.46
   0  13  15  168.95   59.55
   0 -13 -15  183.61   66.04
   0 -13 -15  138.39   62.96
   0  13  16   17.68   13.60
   0  13  16    8.69   14.17
   0  13  16    9.71   16.74
   0 -13 -16    7.38   18.36
   0 -13 -16   10.99   24.92
   0  13  17    4.48    8.21
   0  13  17    4.16   10.52
   0  13  17    1.19   20.97
   0 -13 -17    1.60   12.48
   0 -13 -17   10.06   18.21
   0  13  18    3.21    7.53
   0  13  18    5.05    9.08
   0  13  18    3.52   19.34
   0 -13 -18   11.69   18.63
   0 -13 -18    3.11   12.19
   0 -13 -18    2.01   20.59
   0  13  19   27.80   17.54
   0  13  19   14.97   30.01
   0 -13 -19   25.44   24.39
   0 -13 -19   66.67   36.00
   0  14 -18  108.20   53.34
   0  14 -18   71.06   45.06
   0 -14  18   88.35   47.79
   0 -14  18   33.44   30.61
   0 -14  18   88.47   45.22
   0  14 -17   50.17   31.51
   0  14 -17   28.32   21.56
   0  14 -17   29.46   30.07
   0 -14  17   36.87   34.39
   0 -14  17   16.24   17.37
   0 -14  17   33.76   28.88
   0  14 -16  112.16   58.64
   0  14 -16   59.30   30.94
   0  14 -16  136.22   59.46
   0 -14  16  168.91   63.34
   0 -14  16   59.60   34.57
   0 -14  16  108.91   54.60
   0  14 -15   11.70   20.24
   0  14 -15    2.91    7.09
   0  14 -15   12.65   18.53
   0 -14  15    9.84   18.13
   0 -14  15   -1.21    8.20
   0 -14  15   -0.26   14.57
   0  14 -14  359.95  126.97
   0  14 -14  286.29  100.16
   0 -14  14  363.19  119.63
   0 -14  14  193.93   72.57
   0 -14  14  268.78   95.97
   0  14 -13  120.35   63.39
   0  14 -13   90.55   28.73
   0  14 -13   85.62   38.48
   0 -14  13   64.69   46.85
   0 -14  13   62.23   29.68
   0 -14  13  135.75   50.15
   0  14 -12   19.27   20.05
   0  14 -12   -0.56    6.41
   0  14 -12    7.70   12.74
   0 -14  12    0.73   16.83
   0 -14  12    3.16    8.45
   0 -14  12    8.33   14.30
   0  14 -11   51.65   39.75
   0  14 -11   65.14   21.22
   0  14 -11   92.43   37.86
   0 -14  11   86.26   50.27
   0 -14  11   69.34   27.73
   0 -14  11  107.03   42.09
   0  14 -10   45.56   29.09
   0  14 -10   41.78   24.33
   0 -14  10   24.49   30.65
   0 -14  10   23.19   14.03
   0 -14  10   26.73   27.14
   0  14  -9  215.13   76.67
   0  14  -9  120.85   27.30
   0  14  -9  190.22   64.34
   0 -14   9  216.47   84.90
   0 -14   9  154.23   39.87
   0 -14   9  184.03   67.65
   0  14  -8   47.87   34.98
   0  14  -8   35.74   11.87
   0  14  -8   59.65   31.28
   0 -14   8   62.46   42.57
   0 -14   8   45.12   28.48
   0  14  -7    3.77   13.64
   0  14  -7   -1.50    3.40
   0  14  -7    6.50   10.89
   0 -14   7   -2.66   12.64
   0  14  -6   84.51   19.25
   0 -14   6   78.90   42.76
   0 -14   6  122.72   52.88
   0  14  -5   29.70   22.24
   0  14  -5   18.09    6.25
   0 -14   5   41.42   31.40
   0 -14   5   10.73    9.36
   0 -14   5   22.63   24.01
   0  14  -4 1450.46  383.36
   0  14  -4  951.11  153.32
   0 -14   4 1755.04  432.54
   0 -14   4  889.65  163.97
   0 -14   4 1240.14  332.55
   0  14  -3   13.38   16.03
   0  14  -3    0.80    2.83
   0 -14   3   -1.88   13.66
   0  14  -2  305.90   98.01
   0 -14   2  188.49   38.54
   0 -14   2  391.80   99.87
   0  14  -1  155.03   70.79
   0  14  -1  184.03   35.85
   0 -14   1  198.87   39.53
   0 -14   1  258.01   77.53
   0  14   0  292.42   98.43
   0 -14   0  221.80   75.80
   0 -14  -1  149.46   59.31
   0 -14  -2    3.57    5.68
   0 -14  -2    0.14   13.71
   0  14   3  102.83   48.23
   0 -14  -3  170.29   39.29
   0 -14  -3  100.41   28.49
   0 -14  -3  178.06   56.83
   0  14   4   10.22   12.31
   0  14   4   -1.70   13.64
   0 -14  -4   -1.80    7.23
   0 -14  -4   -4.06    5.39
   0 -14  -4    6.87   10.48
   0  14   5   76.48   38.52
   0  14   5   70.33   43.29
   0 -14  -5   55.96   25.36
   0 -14  -5   64.04   20.64
   0 -14  -5   46.80   31.66
   0  14   6  201.60   65.63
   0  14   6  177.64   69.60
   0 -14  -6  147.60   46.59
   0 -14  -6  128.98   56.13
   0  14   7   98.90   35.89
   0  14   7   64.61   38.61
   0 -14  -7   74.68   28.46
   0 -14  -7   32.27   17.12
   0 -14  -7   80.02   36.03
   0  14   8   79.45   35.81
   0  14   8   79.68   37.48
   0  14   8   70.63   36.95
   0 -14  -8   45.12   26.01
   0 -14  -8   46.17   18.94
   0 -14  -8   86.61   38.27
   0  14   9    1.32   12.62
   0  14   9    1.87   10.95
   0  14   9   -0.63   14.56
   0 -14  -9    4.77   10.19
   0 -14  -9    2.79    6.83
   0 -14  -9    2.69   12.34
   0  14  10  103.21   44.86
   0  14  10   59.52   36.89
   0  14  10   88.72   43.73
   0 -14 -10   98.62   38.59
   0 -14 -10   56.19   25.20
   0 -14 -10  138.84   49.25
   0  14  11  156.81   54.38
   0  14  11  100.02   48.40
   0  14  11  126.19   63.47
   0 -14 -11  149.42   51.85
   0 -14 -11  105.63   38.07
   0  14  12  871.53  227.74
   0  14  12  543.24  176.32
   0  14  12  639.83  206.95
   0 -14 -12  787.48  216.25
   0  14  13  132.39   56.50
   0  14  13  130.48   71.45
   0 -14 -13  138.36   56.93
   0 -14 -13  131.33   45.82
   0  14  14   68.01   28.18
   0  14  14   36.96   23.55
   0  14  14   38.30   32.19
   0 -14 -14   55.56   31.47
   0 -14 -14   43.24   23.12
   0 -14 -14   48.50   28.97
   0  14  15    7.51   11.33
   0  14  15    2.43    9.90
   0 -14 -15    6.01   14.20
   0 -14 -15   -1.01   15.02
   0  14  16   78.04   28.31
   0  14  16   25.68   23.17
   0 -14 -16   31.20   24.12
   0 -14 -16   57.88   36.72
   0  14  17    7.17   10.54
   0  14  17    8.07   12.07
   0  14  17   23.60   23.95
   0 -14 -17    8.35   14.60
   0 -14 -17   14.82   19.81
   0  15 -16  119.76   38.23
   0  15 -16  143.88   59.49
   0 -15  16   90.22   59.64
   0 -15  16   63.35   32.27
   0 -15  16  240.62   76.55
   0  15 -15  345.00  131.90
   0  15 -15  212.02   61.34
   0  15 -15  340.14  102.99
   0 -15  15  206.55   98.43
   0 -15  15  202.93   70.10
   0 -15  15  272.08  101.46
   0  15 -14   99.08   57.68
   0  15 -14   69.46   26.17
   0  15 -14   87.53   44.81
   0 -15  14  110.22   60.27
   0 -15  14   60.68   28.20
   0 -15  14   99.32   45.06
   0  15 -13  153.03   68.28
   0  15 -13   82.52   27.81
   0  15 -13  114.88   49.74
   0 -15  13  108.86   54.13
   0 -15  13   86.40   33.23
   0 -15  13   70.61   40.57
   0  15 -12   97.93   56.68
   0  15 -12   64.57   21.04
   0  15 -12   90.80   43.28
   0 -15  12   54.47   46.57
   0 -15  12   87.65   30.70
   0 -15  12   59.77   37.88
   0  15 -11    2.76   18.07
   0  15 -11   -0.72   14.42
   0 -15  11   11.75   19.05
   0 -15  11    7.27    7.59
   0 -15  11   -5.55   13.30
   0  15 -10    3.69   23.75
   0  15 -10   13.31   19.08
   0 -15  10   25.78   27.52
   0 -15  10   10.47    9.76
   0 -15  10   25.00   21.56
   0  15  -9    5.48   19.08
   0  15  -9    7.22    6.03
   0  15  -9    6.07   13.72
   0 -15   9    6.59   22.88
   0 -15   9    9.02    7.83
   0 -15   9    7.87   17.61
   0  15  -8   -9.71   12.44
   0  15  -8    0.55    3.17
   0  15  -8    0.48   10.32
   0 -15   8    1.68   13.01
   0 -15   8   -1.00   11.76
   0  15  -7    5.91   12.99
   0  15  -7    0.21    2.84
   0  15  -7   -3.05    9.86
   0 -15   7   -2.54   11.26
   0  15  -6    9.93    5.32
   0  15  -6   19.64   19.01
   0 -15   6   23.85   25.11
   0 -15   6    5.15    7.87
   0 -15   6   25.63   21.58
   0  15  -5   12.13   16.22
   0  15  -5    1.15    3.41
   0  15  -5   13.91   12.45
   0 -15   5    3.70   17.52
   0 -15   5    2.02    5.25
   0 -15   5   -3.54   16.52
   0  15  -4  301.86  126.24
   0  15  -4  598.45  145.51
   0 -15   4  239.43  125.03
   0 -15   4  315.73   62.27
   0 -15   4  484.95  142.88
   0  15  -3  130.54   60.66
   0  15  -3  120.69   51.83
   0 -15   3   95.82   59.46
   0 -15   3  136.85   58.34
   0  15  -2   44.82   33.26
   0  15  -2   47.92   29.21
   0 -15   2   93.11   44.66
   0 -15   2   33.15   11.59
   0 -15   2   63.42   33.78
   0  15  -1   66.33   40.41
   0  15  -1   34.13   11.89
   0  15  -1   37.56   29.35
   0 -15   1   53.88   40.52
   0 -15   1   57.22   15.40
   0 -15   1   98.04   37.95
   0  15   0   88.87   48.46
   0  15   0   51.76   37.24
   0 -15   0   92.79   38.37
   0  15   1   31.25   30.10
   0  15   1   22.35   26.96
   0  15   1   39.66   29.84
   0 -15  -1   47.13   26.52
   0  15   2   13.01   16.86
   0  15   2    6.28   16.69
   0  15   2   11.58   17.66
   0 -15  -2    1.85    5.93
   0 -15  -2   14.11   15.23
   0  15   3   27.15   31.73
   0  15   3   36.78   38.22
   0  15   3   97.57   44.51
   0 -15  -3   51.30   21.30
   0 -15  -3   66.67   19.07
   0 -15  -3   71.63   33.99
   0  15   4  416.34  116.91
   0  15   4  545.39  140.40
   0  15   4  193.29   88.19
   0 -15  -4  334.20   79.25
   0 -15  -4  267.94   60.94
   0 -15  -4  251.43   87.16
   0  15   5   30.82   29.04
   0  15   5   32.66   33.18
   0 -15  -5   34.93   17.21
   0 -15  -5   36.18   16.66
   0 -15  -5   42.98   23.59
   0  15   6  198.66   81.81
   0  15   6  229.58   90.36
   0 -15  -6  239.07   70.20
   0 -15  -6  338.11   74.16
   0 -15  -6  213.91   79.86
   0  15   7   78.93   39.44
   0  15   7   66.33   39.34
   0 -15  -7   65.75   25.80
   0 -15  -7   61.39   22.98
   0 -15  -7   18.63   29.21
   0  15   8   15.98   27.07
   0  15   8   38.70   30.95
   0 -15  -8   44.98   22.38
   0 -15  -8   42.12   17.41
   0 -15  -8   46.48   30.43
   0  15   9   40.43   27.87
   0  15   9   59.39   36.32
   0 -15  -9   24.16   20.93
   0 -15  -9   43.76   18.15
   0 -15  -9   40.17   27.85
   0  15  10   15.03   18.52
   0 -15 -10   11.57   14.83
   0 -15 -10   10.63   10.25
   0 -15 -10    8.26   21.98
   0  15  11   15.37   24.89
   0 -15 -11   18.70   16.75
   0 -15 -11    8.05   11.22
   0 -15 -11   15.28   19.58
   0  15  12  131.27   71.46
   0 -15 -12  203.68   72.55
   0 -15 -12  210.30   60.56
   0  15  13   17.14   13.50
   0  15  13    5.78   18.65
   0 -15 -13   -4.13   13.71
   0 -15 -13    1.95    8.61
   0  15  14    5.80   10.89
   0  15  14    8.52   21.69
   0 -15 -14   16.25   14.71
   0 -15 -14    3.62    9.51
   0  15  15    6.13   16.40
   0  16 -14  115.30   79.13
   0  16 -14  164.83   64.85
   0 -16  14  149.64   79.08
   0  16 -13   70.57   50.79
   0  16 -13   48.72   17.87
   0  16 -13   52.75   31.25
   0 -16  13   56.48   46.65
   0 -16  13   65.84   25.92
   0 -16  13   60.71   33.96
   0  16 -12  114.47   64.72
   0  16 -12   86.64   24.93
   0  16 -12  138.62   54.52
   0 -16  12   85.68   59.90
   0 -16  12   94.31   33.01
   0 -16  12  115.32   53.20
   0  16 -11   36.76   35.77
   0  16 -11   40.86   30.55
   0 -16  11   54.53   38.82
   0 -16  11   31.06   16.82
   0 -16  11   16.30   25.82
   0  16 -10  180.29   74.30
   0  16 -10  122.22   56.26
   0 -16  10  110.59   64.45
   0 -16  10  103.95   34.33
   0 -16  10  139.20   60.84
   0  16  -9   -7.80   18.25
   0  16  -9    3.21    4.23
   0  16  -9   10.77   16.72
   0 -16   9   -7.10   17.39
   0 -16   9   16.34   15.33
   0  16  -8    3.72   11.82
   0  16  -8   -0.47    3.40
   0  16  -8    9.74    9.31
   0 -16   8   -2.47   14.49
   0  16  -7    9.76   17.08
   0  16  -7    1.08    3.47
   0  16  -7    5.99   10.41
   0 -16   7   -0.29   17.18
   0 -16   7   -0.42   13.27
   0  16  -6    1.57   14.03
   0  16  -6    2.50    2.82
   0  16  -6   -2.58   10.44
   0 -16   6   17.42   19.43
   0 -16   6   -0.65    4.56
   0 -16   6  -11.39   15.94
   0  16  -5    6.32   15.27
   0  16  -5    0.41    2.14
   0  16  -5  -13.59   11.59
   0 -16   5   -7.84   15.09
   0 -16   5   -0.50    3.71
   0 -16   5  -13.48   12.71
   0  16  -4   -3.88   15.07
   0  16  -4    1.24    2.63
   0  16  -4    6.70   13.56
   0 -16   4   -4.56   17.66
   0 -16   4    0.52    4.57
   0 -16   4    0.74   14.16
   0  16  -3   -6.47   13.04
   0  16  -3   -0.06    2.43
   0  16  -3   -1.89   10.62
   0 -16   3   -7.04   14.16
   0 -16   3    0.52    2.64
   0 -16   3    5.61    9.03
   0  16  -2  269.69  102.66
   0  16  -2  239.72   85.13
   0 -16   2  240.51  105.68
   0 -16   2  170.98   40.07
   0 -16   2  281.61   86.81
   0  16  -1    9.92   21.88
   0  16  -1   10.01   17.24
   0 -16   1    7.15   16.44
   0  16   0   -4.80   12.21
   0  16   0   -3.42   16.19
   0  16   0   -6.32   12.61
   0 -16   0    6.89   13.33
   0  16   1   32.55   30.13
   0  16   1   34.41   30.83
   0  16   1   40.24   29.40
   0 -16  -1   21.74   10.96
   0 -16  -1   30.32   24.72
   0  16   2   29.29   29.15
   0  16   2   45.99   32.79
   0  16   2   23.54   22.18
   0 -16  -2   31.26   14.20
   0 -16  -2   17.53   10.01
   0 -16  -2   54.40   26.16
   0  16   3   36.19   26.75
   0  16   3    1.80   21.02
   0  16   3    8.69   23.49
   0 -16  -3   20.15   11.23
   0 -16  -3   17.10    9.53
   0 -16  -3   30.03   23.54
   0  16   4  427.78  127.27
   0  16   4  276.39  106.03
   0  16   4  331.04  121.22
   0 -16  -4  254.83   60.09
   0 -16  -4  395.76  115.40
   0  16   5   55.72   34.68
   0  16   5   82.36   43.60
   0  16   5   55.00   38.62
   0 -16  -5   70.10   26.54
   0 -16  -5   45.98   19.98
   0 -16  -5   42.68   32.37
   0  16   6   11.37   16.41
   0  16   6    2.69   16.82
   0  16   6    6.95   17.89
   0 -16  -6    3.85    9.28
   0 -16  -6    1.82   13.53
   0  16   7  151.03   57.95
   0  16   7  122.48   56.11
   0  16   7  119.59   56.57
   0 -16  -7   89.75   37.14
   0 -16  -7   99.53   47.40
   0  16   8   87.27   41.89
   0  16   8   61.51   37.55
   0  16   8   83.75   40.42
   0 -16  -8   85.52   32.85
   0 -16  -8   66.18   25.04
   0 -16  -8   64.12   41.84
   0  16   9   57.14   31.33
   0  16   9   36.45   28.98
   0  16   9   40.81   35.49
   0 -16  -9   21.42   14.44
   0 -16  -9   66.94   34.58
   0  16  10   61.87   34.25
   0  16  10   39.70   27.37
   0  16  10   25.21   35.80
   0 -16 -10   43.53   23.35
   0 -16 -10   19.21   14.68
   0 -16 -10   50.19   28.07
   0  16  11   14.24   15.87
   0  16  11   11.87   17.65
   0  16  11   -7.15   20.30
   0 -16 -11   -0.14   11.59
   0 -16 -11    2.08    8.25
   0 -16 -11   19.53   15.44
   0  16  12   58.29   32.71
   0  16  12   34.98   27.48
   0  16  12   19.99   37.02
   0 -16 -12   29.17   24.80
   0 -16 -12   39.41   18.85
   0 -16 -12   46.66   27.11
   0  17 -10   67.79   52.19
   0  17 -10   46.35   12.95
   0  17 -10   83.73   40.41
   0 -17  10   58.06   48.02
   0 -17  10   37.27   19.05
   0 -17  10  114.08   48.47
   0  17  -9   -0.86   12.68
   0  17  -9   -0.65    3.02
   0  17  -9    3.08   12.14
   0 -17   9    8.22   17.39
   0 -17   9   -2.40   12.65
   0  17  -8  266.54  113.26
   0  17  -8  208.37   88.11
   0 -17   8  324.93  113.39
   0  17  -7  178.55   72.33
   0 -17   7  154.83   85.86
   0 -17   7  221.75   85.81
   0  17  -6   26.24   30.49
   0  17  -6   45.46   25.56
   0 -17   6   36.53   34.37
   0 -17   6   14.85    8.38
   0 -17   6   59.89   35.34
   0  17  -5   12.78   21.96
   0  17  -5    3.07   16.60
   0 -17   5   10.38   23.23
   0 -17   5    3.05   18.51
   0  17  -4   34.10   27.28
   0  17  -4    8.92    4.48
   0  17  -4   28.23   20.16
   0 -17   4   30.17   23.22
   0 -17   4    7.69    7.13
   0 -17   4   26.63   24.08
   0  17  -3   -7.35   18.55
   0  17  -3    9.17   14.74
   0 -17   3    1.54    3.42
   0 -17   3    2.47   11.96
   0  17  -2  288.52   96.87
   0  17  -2  137.44   67.20
   0 -17   2  108.73   27.02
   0 -17   2  202.58   71.18
   0  17  -1    1.19   22.53
   0  17  -1   26.41   24.94
   0  17  -1   16.85   20.00
   0 -17   1    6.50   21.33
   0  17   0  279.21   97.93
   0  17   0  278.91  105.27
   0  17   0  221.49   82.62
   0 -17   0  162.79   71.23
   0  17   1  353.09  109.40
   0  17   1  163.98   84.76
   0  17   1  247.84   83.36
   0 -17  -1  171.06   39.71
   0 -17  -1  165.18   72.90
   0  17   2    9.69   21.14
   0  17   2   22.40   25.60
   0  17   2    9.05   18.38
   0 -17  -2   13.01    8.87
   0 -17  -2    7.96    7.54
   0 -17  -2   23.01   22.37
   0  17   3  154.32   67.90
   0  17   3  141.25   68.27
   0  17   3   96.66   59.75
   0 -17  -3  141.22   41.27
   0 -17  -3  132.34   58.93
   0  17   4   11.46   16.65
   0  17   4   15.98   19.05
   0  17   4    0.37   18.12
   0 -17  -4    6.50    8.65
   0 -17  -4    5.90    7.54
   0 -17  -4    3.08   16.23
   0  17   5   62.25   35.44
   0  17   5   57.68   41.03
   0  17   5   65.70   41.56
   0 -17  -5   35.19   21.45
   0 -17  -5   49.96   18.57
   0 -17  -5   82.86   38.54
   0  17   6   37.05   31.10
   0  17   6   33.04   35.20
   0  17   6   66.98   39.12
   0 -17  -6   57.67   23.39
   0 -17  -6   32.29   16.04
   0 -17  -6   70.12   35.87
   0  17   7    5.94   13.37
   0  17   7    7.32   15.75
   0  17   7   -2.70   17.29
   0 -17  -7    5.70    9.63
   0 -17  -7    2.38    7.66
   0 -17  -7   -5.37   15.16
   0  17   8  105.74   47.52
   0  17   8   78.75   46.49
   0  17   8   55.22   43.20
   0 -17  -8   40.75   24.60
   0 -17  -8  102.50   32.73
   0 -17  -8   63.44   39.20
   0  17   9  160.87   71.78
   0 -17  -9  116.12   38.89
   0  18  -4   23.55   27.38
   0 -18   4   13.31   25.78
   0  18  -3    2.71   16.28
   0  18  -3    5.16   16.98
   0 -18   3    3.53   15.63
   0  18  -2   43.35   37.00
   0  18  -2   47.14   35.42
   0  18  -2   38.99   28.62
   0 -18   2   19.18    8.96
   0 -18   2   36.39   29.23
   0  18  -1  121.47   54.08
   0  18  -1   79.17   46.82
   0  18  -1   41.76   38.86
   0 -18   1   57.76   17.61
   0 -18   1   63.32   39.38
   0  18   0   22.17   24.72
   0  18   0   16.49   25.63
   0  18   0    8.39   21.16
   0 -18   0    5.66   19.89
   0  18   1   26.88   28.21
   0  18   1   -0.34   26.16
   0  18   1   13.45   22.30
   0 -18  -1   14.90    8.17
   0 -18  -1   14.16   21.97
   0  18   2  100.00   46.81
   0  18   2   78.76   50.53
   0  18   2   61.88   38.62
   0 -18  -2   44.88   15.99
   0 -18  -2   74.74   40.23
   1 -18  -6    6.49    8.94
  -1  18   6    8.35   18.85
  -1  18   6    7.59   21.24
   1 -18  -5    3.01   10.48
   1 -18  -5    6.88    9.11
   1 -18  -5   17.32   19.47
  -1  18   5   19.03   17.54
  -1  18   5    4.16   19.57
  -1  18   5    4.84   23.85
   1 -18  -4   68.68   25.67
   1 -18  -4   41.82   20.34
   1 -18  -4   71.06   37.92
  -1  18   4   68.01   41.95
  -1  18   4   68.31   44.29
  -1  18   4   88.35   51.29
   1 -18  -3   22.86   12.24
   1 -18  -3   39.17   25.51
  -1  18   3   49.81   32.53
  -1  18   3   20.24   24.99
  -1  18   3   25.73   34.31
   1 -18  -2    0.39    4.28
   1 -18  -2   -3.75    8.35
  -1  18   2   -4.19   14.81
  -1  18   2    0.05   13.96
   1 -18  -1   97.68   29.90
   1 -18  -1  142.94   57.23
  -1  18   1   75.54   56.13
  -1  18   1  143.87   61.21
   1 -18   0   98.16   63.43
   1 -18   0   83.65   27.28
   1 -18   0  115.22   50.18
  -1  18   0  131.07   67.75
  -1  18   0  166.07   63.44
   1 -18   1   89.30   48.42
   1 -18   1   37.26   15.64
   1 -18   1   45.62   32.89
  -1  18  -1   71.20   46.15
  -1  18  -1   61.16   37.78
   1 -18   2    8.21   30.06
   1 -18   2   28.46   26.31
  -1  18  -2   17.20   27.51
  -1  18  -2   22.75   25.58
   1 -18   3   60.92   43.49
   1 -18   3   29.92   12.93
   1 -18   3   95.97   44.13
  -1  18  -3   73.52   42.56
  -1  18  -3   59.67   38.02
   1 -18   4   29.77   35.96
   1 -18   4   35.88   31.56
  -1  18  -4   38.31   30.92
  -1  18  -4   41.64   32.40
   1 -18   5  110.94   64.57
   1 -18   5   84.09   56.37
  -1  18  -5   82.59   59.20
  -1  18  -5  129.28   55.40
   1 -18   6   37.22   32.87
   1 -18   6   11.14    9.60
   1 -18   6   52.19   29.23
  -1  18  -6   13.92   32.53
  -1  18  -6   34.16   29.15
   1 -18   7  120.53   65.70
   1 -18   7   52.68   22.35
   1 -18   7  147.10   59.11
  -1  18  -7   55.33   55.88
  -1  18  -7  101.59   51.88
   1 -17 -10   22.12   21.77
   1 -17 -10   13.31   13.85
  -1  17  10   22.97   21.27
  -1  17  10   33.43   26.32
  -1  17  10   23.77   28.83
   1 -17  -9    2.53   11.03
   1 -17  -9    8.69    9.29
  -1  17   9   -0.15   14.20
  -1  17   9    3.25   17.38
  -1  17   9   12.85   20.14
   1 -17  -8   17.03   14.09
   1 -17  -8   17.53   20.83
  -1  17   8    9.72   17.62
  -1  17   8    8.59   22.16
  -1  17   8   10.56   25.21
   1 -17  -7   31.96   22.50
   1 -17  -7   31.90   15.91
   1 -17  -7   37.89   27.26
  -1  17   7   46.86   28.83
  -1  17   7   23.63   31.01
  -1  17   7   41.98   32.00
   1 -17  -6   26.99   16.71
   1 -17  -6   13.24   10.59
   1 -17  -6   24.60   24.11
  -1  17   6   43.98   27.35
  -1  17   6   25.45   22.92
  -1  17   6   58.06   30.93
   1 -17  -5   51.23   21.36
   1 -17  -5   37.90   18.31
   1 -17  -5   52.85   32.19
  -1  17   5   35.19   33.79
  -1  17   5   58.42   37.56
  -1  17   5   51.18   31.49
   1 -17  -4    2.54    7.51
   1 -17  -4    0.42    5.76
   1 -17  -4   11.73   13.09
  -1  17   4   -4.84   13.70
  -1  17   4    3.51   14.33
  -1  17   4    2.25   15.43
   1 -17  -3    9.22    8.66
   1 -17  -3    2.64   18.94
  -1  17   3    2.14   19.03
  -1  17   3   17.08   18.79
   1 -17  -2    2.20    7.13
   1 -17  -2    6.85   15.74
  -1  17   2   16.04   20.20
  -1  17   2   21.90   18.87
   1 -17  -1   39.50   34.85
   1 -17  -1   31.41   13.12
   1 -17  -1   30.98   23.44
  -1  17   1   28.70   26.92
  -1  17   1   18.40   11.05
  -1  17   1   32.87   26.91
   1 -17   0   36.61   42.74
   1 -17   0   45.43   17.83
   1 -17   0   80.42   39.41
  -1  17   0   54.98   40.13
  -1  17   0   55.54   17.84
  -1  17   0   65.19   36.88
   1 -17   1  201.01   91.03
   1 -17   1  171.07   42.78
   1 -17   1  154.05   72.09
  -1  17  -1  259.22   99.50
  -1  17  -1  237.06   82.35
   1 -17   2   44.05   28.93
   1 -17   2   18.10   10.92
   1 -17   2   32.02   24.14
  -1  17  -2   26.17   33.12
  -1  17  -2   24.50   23.53
   1 -17   3   53.67   41.61
   1 -17   3   35.71   14.39
   1 -17   3   22.43   30.65
  -1  17  -3   58.52   41.30
  -1  17  -3   52.45   32.37
   1 -17   4   22.72   29.27
   1 -17   4   11.26   24.91
  -1  17  -4   19.91   29.11
  -1  17  -4   33.36   25.49
   1 -17   5   12.13   29.91
   1 -17   5   13.45   30.39
  -1  17  -5   60.51   35.97
  -1  17  -5   14.19   25.44
   1 -17   6  337.37  110.56
   1 -17   6   89.75   41.02
   1 -17   6  297.57  106.64
  -1  17  -6  322.73  122.12
  -1  17  -6  218.29   79.25
   1 -17   7   27.16   29.90
   1 -17   7   20.21   12.64
   1 -17   7   48.42   30.92
  -1  17  -7   37.68   29.79
   1 -17   8   24.26   40.97
   1 -17   8   26.53   17.56
   1 -17   8   48.20   37.62
  -1  17  -8   90.79   46.28
  -1  17  -8   78.95   32.37
   1 -17   9    6.67   23.21
   1 -17   9    2.23    7.81
   1 -17   9    2.90   18.88
  -1  17  -9   12.76   23.03
  -1  17  -9   16.46   15.70
   1 -17  10    5.91   24.28
   1 -17  10   16.19   21.84
  -1  17 -10   -0.14   27.43
  -1  17 -10   10.27    7.36
  -1  17 -10   21.83   22.64
   1 -17  11   16.44   17.21
   1 -17  11   -4.94   10.44
  -1  17 -11   17.89   19.36
  -1  17 -11   -0.26    4.79
  -1  17 -11    3.30   14.18
   1 -17  12    2.12   19.98
   1 -17  12    0.16    8.24
   1 -17  12   -2.01   15.54
  -1  17 -12    3.63   19.21
  -1  17 -12    8.20   12.03
   1 -16 -13   16.46   19.04
   1 -16 -13   22.65   16.01
   1 -16 -13   27.10   26.30
   1 -16 -12   20.85   21.14
   1 -16 -12   22.59   15.02
   1 -16 -12   35.48   24.59
  -1  16  12   12.33   21.70
   1 -16 -11   84.91   40.92
   1 -16 -11  138.08   41.17
   1 -16 -11  109.87   49.30
  -1  16  11   91.83   47.65
   1 -16 -10    7.33   10.54
   1 -16 -10    1.24    7.47
   1 -16 -10    0.48   14.61
  -1  16  10  -10.50   14.01
  -1  16  10   11.08   14.53
   1 -16  -9    9.07   11.84
   1 -16  -9    0.59    8.29
  -1  16   9   11.34   15.67
  -1  16   9   11.78   20.89
   1 -16  -8   49.83   24.33
   1 -16  -8   61.88   25.81
  -1  16   8   53.44   33.42
  -1  16   8   38.13   31.95
  -1  16   8   34.72   38.57
   1 -16  -7    9.40   11.84
   1 -16  -7    3.17    8.71
   1 -16  -7   12.07   16.22
  -1  16   7    6.76   15.58
  -1  16   7    4.43   16.71
  -1  16   7    3.51   17.79
   1 -16  -6   47.63   20.00
   1 -16  -6   37.23   18.88
   1 -16  -6   54.62   33.27
  -1  16   6   64.63   34.00
  -1  16   6   55.83   33.01
  -1  16   6   34.71   31.93
   1 -16  -5  300.84   81.58
   1 -16  -5  284.92   71.05
   1 -16  -5  310.55   99.63
  -1  16   5  271.56   98.77
  -1  16   5  378.82  121.71
  -1  16   5  360.89  122.85
   1 -16  -4   19.30   12.64
   1 -16  -4   36.15   26.37
  -1  16   4   27.76   27.07
  -1  16   4   24.71   27.71
  -1  16   4   31.01   28.82
   1 -16  -3   35.88   16.54
   1 -16  -3   54.43   30.24
  -1  16   3   59.09   34.40
  -1  16   3   57.28   32.79
   1 -16  -2   51.32   38.48
   1 -16  -2   48.90   17.65
   1 -16  -2   43.90   29.00
  -1  16   2   52.02   37.05
  -1  16   2   38.27   16.94
  -1  16   2   57.38   32.69
   1 -16  -1   91.40   45.25
   1 -16  -1   58.14   19.83
   1 -16  -1  108.68   42.40
  -1  16   1   60.39   43.01
  -1  16   1   59.03   19.83
  -1  16   1  100.18   44.46
   1 -16   0   16.32   23.83
   1 -16   0   17.31    9.31
   1 -16   0   10.61   18.30
  -1  16   0   11.97   23.78
  -1  16   0   18.16    9.74
  -1  16   0   12.23   23.38
   1 -16   1   -7.18   15.83
   1 -16   1    1.01    5.78
   1 -16   1    9.13   15.31
  -1  16  -1   15.13   17.88
  -1  16  -1    9.72   16.06
   1 -16   2  853.33  247.03
   1 -16   2  448.49   99.29
   1 -16   2  736.60  196.46
  -1  16  -2  627.24  206.72
  -1  16  -2  728.94  197.46
   1 -16   3 1227.57  401.97
   1 -16   3 1273.74  373.06
  -1  16  -3 1668.44  450.01
  -1  16  -3 1404.78  364.88
   1 -16   4   52.17   40.26
   1 -16   4   42.33   31.12
  -1  16  -4   48.73   35.60
  -1  16  -4   33.15   30.92
   1 -16   5  162.29   79.54
   1 -16   5  172.12   74.02
  -1  16  -5  182.36   78.65
  -1  16  -5  181.20   65.75
   1 -16   6  291.68  106.31
   1 -16   6  123.07   42.35
   1 -16   6  362.20  112.10
  -1  16  -6  169.60   83.85
  -1  16  -6  290.56   88.28
   1 -16   7   24.52   25.67
   1 -16   7    5.31    8.38
   1 -16   7    7.29   17.36
  -1  16  -7   10.63   18.06
   1 -16   8   30.92   17.84
   1 -16   8   39.97   31.14
  -1  16  -8   34.83   38.97
  -1  16  -8   40.21   30.01
   1 -16   9  117.48   52.24
   1 -16   9   42.53   19.47
   1 -16   9   62.04   36.92
  -1  16  -9  130.16   55.09
  -1  16  -9   56.65   17.81
  -1  16  -9   76.11   41.13
   1 -16  10   -1.52   15.46
   1 -16  10    4.71    6.78
   1 -16  10    4.95   17.87
  -1  16 -10   10.61   19.35
  -1  16 -10    2.34    5.96
  -1  16 -10   11.63   16.03
   1 -16  11    8.29   29.23
   1 -16  11    9.53   12.33
   1 -16  11   23.24   22.82
  -1  16 -11   48.03   35.48
  -1  16 -11   24.61   12.44
  -1  16 -11   37.67   25.69
   1 -16  12   38.01   37.57
   1 -16  12   40.62   19.93
   1 -16  12   24.80   29.05
  -1  16 -12   28.84   36.20
  -1  16 -12   40.26   17.36
  -1  16 -12   58.01   35.01
   1 -16  13   18.59   19.67
   1 -16  13    2.86   10.31
   1 -16  13   -2.24   17.16
  -1  16 -13  -18.08   20.66
  -1  16 -13    6.80    7.57
  -1  16 -13    1.56   14.07
   1 -16  14   12.92   23.08
   1 -16  14   26.18   14.99
   1 -16  14    3.27   20.56
  -1  16 -14    9.40   23.67
  -1  16 -14    5.18   10.80
  -1  16 -14    0.24   19.11
   1 -16  15   19.28   34.99
   1 -16  15   22.78   20.59
   1 -16  15   33.54   31.25
  -1  16 -15   31.34   32.26
  -1  16 -15   24.92   13.82
  -1  16 -15   28.53   25.79
   1 -15 -16   -2.39    9.52
   1 -15 -16   -3.37    9.60
  -1  15  16   -0.10    7.33
  -1  15  16   10.52   13.36
   1 -15 -15   25.12   19.07
   1 -15 -15   18.70   20.12
  -1  15  15   -1.08   13.14
  -1  15  15   15.92   14.49
  -1  15  15   15.31   25.99
   1 -15 -14   64.87   34.21
   1 -15 -14   69.18   37.25
  -1  15  14   67.62   35.02
  -1  15  14   54.29   31.06
  -1  15  14   41.28   42.99
   1 -15 -13    2.02    7.79
   1 -15 -13    2.69   14.47
  -1  15  13    3.93   11.61
  -1  15  13    0.72   12.10
  -1  15  13    0.24   19.07
   1 -15 -12    3.12   13.55
   1 -15 -12    4.08    9.04
   1 -15 -12   14.07   13.20
  -1  15  12   -4.12   13.15
  -1  15  12    1.39   12.86
   1 -15 -11   61.37   39.19
   1 -15 -11   92.97   33.07
   1 -15 -11   87.36   49.37
  -1  15  11  191.01   55.90
   1 -15 -10   74.06   35.38
   1 -15 -10   53.22   23.61
   1 -15 -10   75.06   36.19
  -1  15  10   80.75   35.06
   1 -15  -9    9.49   10.33
   1 -15  -9    1.88    6.85
   1 -15  -9   -1.07   13.31
  -1  15   9   -4.21   13.22
  -1  15   9   -3.93   15.88
   1 -15  -8  186.35   60.49
  -1  15   8  144.22   57.29
  -1  15   8  136.35   65.00
   1 -15  -7    2.08   10.59
   1 -15  -7    2.73    7.98
  -1  15   7   18.61   13.89
  -1  15   7    0.84   17.88
   1 -15  -6  129.96   37.52
   1 -15  -6   75.02   40.10
  -1  15   6   72.38   44.24
   1 -15  -5  616.01  146.99
   1 -15  -5  504.21  120.31
   1 -15  -5  666.72  174.03
  -1  15   5  608.89  187.21
   1 -15  -4   48.49   20.08
   1 -15  -4   55.13   33.89
  -1  15   4  138.24   46.69
  -1  15   4   56.48   40.00
   1 -15  -3    1.64    6.43
   1 -15  -3   -7.33   10.76
  -1  15   3  -11.61   12.99
  -1  15   3   -2.92    6.41
  -1  15   3    2.20   13.18
   1 -15  -2   21.84   12.52
   1 -15  -2   17.50   22.18
  -1  15   2   10.64   23.48
  -1  15   2   23.47   11.98
  -1  15   2   22.59   21.84
   1 -15  -1   69.14   22.22
   1 -15  -1   99.19   41.75
  -1  15   1   90.56   47.60
  -1  15   1   79.96   23.14
  -1  15   1   68.39   42.33
   1 -15   0   25.47   20.09
  -1  15   0   38.66   29.66
  -1  15   0   20.71   23.13
   1 -15   1   92.31   47.74
   1 -15   1   78.50   22.74
   1 -15   1   74.92   41.30
  -1  15  -1  114.67   45.65
  -1  15  -1  111.20   44.25
   1 -15   2   20.96   30.33
   1 -15   2   23.86   23.80
  -1  15  -2   38.84   25.51
  -1  15  -2   16.18   18.56
   1 -15   3 1847.28  549.05
   1 -15   3 1666.01  473.89
  -1  15  -3 2750.10  667.47
  -1  15  -3 1727.22  454.81
   1 -15   4   96.28   60.32
   1 -15   4  133.21   59.62
  -1  15  -4  135.18   59.22
  -1  15  -4  129.03   50.94
   1 -15   5   54.89   47.93
   1 -15   5  157.25   61.15
  -1  15  -5  105.82   52.00
  -1  15  -5  102.98   43.01
   1 -15   6  130.16   68.70
   1 -15   6   96.69   32.05
   1 -15   6  145.97   58.36
  -1  15  -6  135.90   52.78
   1 -15   7  130.75   74.02
   1 -15   7   93.95   35.46
   1 -15   7  165.77   60.50
  -1  15  -7  351.90  108.38
  -1  15  -7  231.40   71.14
   1 -15   8  134.46   62.60
   1 -15   8   94.31   44.90
  -1  15  -8  138.72   57.27
  -1  15  -8   79.26   42.19
   1 -15   9   24.76   27.11
   1 -15   9   17.75   12.97
   1 -15   9   12.85   21.82
  -1  15  -9   46.05   30.67
  -1  15  -9   20.56   10.76
  -1  15  -9   21.94   22.62
   1 -15  10    7.11   14.24
   1 -15  10    2.13    6.33
   1 -15  10   -2.62   12.63
  -1  15 -10    0.09   15.71
  -1  15 -10   -1.92   11.84
   1 -15  11    4.83   22.71
   1 -15  11    9.76   10.93
   1 -15  11   14.44   17.81
  -1  15 -11   18.69   24.53
  -1  15 -11    3.28    8.51
  -1  15 -11    8.85   18.48
   1 -15  12   18.81   25.98
   1 -15  12    9.47   12.00
   1 -15  12   17.43   17.98
  -1  15 -12    1.49   20.91
  -1  15 -12    7.14    8.33
  -1  15 -12    9.44   17.23
   1 -15  13    6.20   26.66
   1 -15  13   12.84   13.92
   1 -15  13   18.25   21.38
  -1  15 -13   14.04   25.60
  -1  15 -13   14.80   13.00
  -1  15 -13   27.68   19.15
   1 -15  14    7.40   21.80
   1 -15  14   -0.83   14.16
  -1  15 -14    0.57   19.41
  -1  15 -14    3.95    9.38
  -1  15 -14    7.32   14.55
   1 -15  15    5.39   20.38
   1 -15  15    3.06   18.80
  -1  15 -15   10.20   21.04
  -1  15 -15    9.82    9.22
  -1  15 -15    2.46   17.90
   1 -15  16    0.87   21.32
   1 -15  16    2.15   11.66
   1 -15  16    6.47   16.82
  -1  15 -16   -6.80   16.53
  -1  15 -16   -4.02    9.83
  -1  15 -16  -17.40   16.81
   1 -15  17   -3.15   21.43
   1 -15  17    5.81   10.00
   1 -15  17    6.17   17.41
  -1  15 -17   -0.91   21.88
  -1  15 -17    4.20    9.30
  -1  15 -17   10.57   18.87
   1 -14 -18   28.19   40.48
  -1  14  18   61.56   26.70
  -1  14  18   60.59   26.43
  -1  14  18   74.33   40.31
   1 -14 -17   17.07   28.36
   1 -14 -17   19.23   21.04
   1 -14 -17   27.61   25.90
  -1  14  17   34.05   16.73
  -1  14  17   15.11   17.72
  -1  14  17   34.34   29.88
   1 -14 -16  311.89   91.65
   1 -14 -16  298.08   96.20
  -1  14  16  309.52   77.05
  -1  14  16  165.82   63.31
  -1  14  16  152.23   86.87
   1 -14 -15    4.85   12.23
   1 -14 -15   -1.86   14.15
  -1  14  15    0.03    9.22
  -1  14  15    6.30    9.44
  -1  14  15   -1.36   15.37
   1 -14 -14    8.66   18.58
   1 -14 -14    2.91   12.83
   1 -14 -14    8.25   20.16
  -1  14  14   12.66   15.18
  -1  14  14   13.23   12.39
  -1  14  14   12.39   20.24
   1 -14 -13   75.35   34.47
   1 -14 -13   39.18   24.80
   1 -14 -13   97.37   41.37
  -1  14  13   70.75   31.02
  -1  14  13   60.23   30.28
  -1  14  13   71.38   41.44
   1 -14 -12   11.39   15.52
   1 -14 -12   11.06   12.53
   1 -14 -12    1.77   17.94
  -1  14  12   12.22   15.54
  -1  14  12   12.57   14.51
  -1  14  12    4.10   21.96
   1 -14 -11   17.54   21.98
   1 -14 -11   25.21   15.90
   1 -14 -11   33.47   23.70
  -1  14  11   15.31   18.10
  -1  14  11   20.54   20.86
   1 -14 -10    1.14    8.70
   1 -14 -10   -0.38    7.03
   1 -14 -10    2.85   11.57
  -1  14  10    2.84   10.23
  -1  14  10   -0.68   10.63
   1 -14  -9   37.81   24.45
   1 -14  -9   42.27   18.03
   1 -14  -9   27.87   28.19
  -1  14   9   30.25   21.02
  -1  14   9   35.68   23.25
   1 -14  -8   41.56   24.24
   1 -14  -8   14.09   11.39
   1 -14  -8   45.83   22.25
  -1  14   8   35.48   25.72
  -1  14   8   18.96   21.04
  -1  14   8   27.99   25.54
   1 -14  -7  139.12   44.63
  -1  14   7  279.63   75.90
  -1  14   7  168.13   64.55
  -1  14   7  150.92   67.42
   1 -14  -6   88.26   32.60
   1 -14  -6  127.97   37.13
  -1  14   6  136.58   48.74
  -1  14   6  131.35   54.28
  -1  14   6   98.34   48.06
   1 -14  -5   36.57   16.03
   1 -14  -5   14.54   23.92
  -1  14   5   34.34   28.30
  -1  14   5   14.41   25.28
   1 -14  -4  144.52   57.38
   1 -14  -4   88.34   30.07
   1 -14  -4  157.25   54.84
  -1  14   4  119.22   50.34
   1 -14  -3   36.61   29.86
   1 -14  -3   38.63   15.42
   1 -14  -3   38.71   24.48
  -1  14   3   28.99   27.01
  -1  14   3   18.41   12.60
   1 -14  -2  359.87  123.74
   1 -14  -2  358.82   76.81
   1 -14  -2  412.06  116.34
  -1  14   2  392.54   79.94
   1 -14  -1    3.05   15.77
   1 -14  -1    3.61    5.99
   1 -14  -1   -7.65   13.25
   1 -14   0  328.32  111.11
   1 -14   0  265.29   57.93
   1 -14   0  409.70  106.74
   1 -14   1  192.18   76.07
   1 -14   1  193.34   64.31
   1 -14   2  256.07   75.85
   1 -14   3  595.92  160.41
  -1  14  -3  522.21  159.26
  -1  14  -3  429.69   76.26
   1 -14   4   -3.11   15.23
  -1  14  -4   -1.74   15.07
  -1  14  -4    7.05    5.25
   1 -14   5   94.35   44.68
  -1  14  -5   74.48   46.48
   1 -14   6   -8.82   16.25
   1 -14   7  375.55  115.01
   1 -14   8  301.12  116.59
   1 -14   8  365.23  112.16
  -1  14  -8  367.49  132.15
  -1  14  -8  277.06   91.81
   1 -14   9  113.93   56.92
   1 -14   9   65.82   27.16
   1 -14   9   77.96   41.74
  -1  14  -9  108.99   54.39
  -1  14  -9   76.20   23.10
  -1  14  -9   78.54   39.80
   1 -14  10   55.72   42.99
   1 -14  10   37.32   19.94
   1 -14  10   58.63   35.65
  -1  14 -10   59.75   41.25
  -1  14 -10   64.85   20.37
  -1  14 -10   63.34   35.63
   1 -14  11  269.62   95.80
   1 -14  11  164.31   52.51
   1 -14  11  166.35   69.29
  -1  14 -11  331.19  109.20
  -1  14 -11  177.96   47.24
  -1  14 -11  177.62   67.62
   1 -14  12    7.96   18.67
   1 -14  12   17.89   13.81
   1 -14  12   22.64   18.10
  -1  14 -12   15.00   24.61
  -1  14 -12    8.15   11.28
  -1  14 -12    6.46   20.82
   1 -14  13    6.27   24.09
   1 -14  13   12.95   10.22
   1 -14  13    3.80   17.30
  -1  14 -13    9.37   23.37
  -1  14 -13   10.20   10.64
  -1  14 -13    3.84   15.65
   1 -14  14    2.27   15.05
   1 -14  14   -1.87    7.52
   1 -14  14    0.85   12.61
  -1  14 -14    2.92   14.76
  -1  14 -14    8.13   13.58
   1 -14  15   10.48   14.04
   1 -14  15    0.35    7.68
   1 -14  15   -3.83   12.95
  -1  14 -15    1.33   12.05
  -1  14 -15   -1.82    6.62
  -1  14 -15   -8.48   13.11
   1 -14  16  240.09   89.12
   1 -14  16  134.44   58.14
   1 -14  16  205.21   78.55
  -1  14 -16  208.92   90.46
  -1  14 -16  162.82   54.78
  -1  14 -16  183.25   78.04
   1 -14  17   31.33   33.36
   1 -14  17   39.74   29.52
  -1  14 -17   53.70   37.94
  -1  14 -17   46.95   35.82
   1 -14  18   16.25   24.81
   1 -14  18   16.86   21.18
  -1  14 -18   13.27   25.34
  -1  14 -18    9.12   14.87
  -1  14 -18   16.91   26.48
   1 -14  19   10.13   18.35
  -1  14 -19  -20.11   15.91
  -1  14 -19    8.97   10.17
  -1  14 -19    5.43   15.70
   1 -13 -19   69.90   46.04
   1 -13 -19   83.68   41.51
   1 -13 -19  103.59   53.27
  -1  13  19   60.45   23.24
  -1  13  19   56.11   25.81
  -1  13  19   79.91   45.89
   1 -13 -18    7.47   24.99
   1 -13 -18   24.61   17.96
   1 -13 -18   12.50   24.95
  -1  13  18   20.06   13.99
  -1  13  18   13.05   22.82
   1 -13 -17   52.65   28.74
   1 -13 -17   52.43   39.46
  -1  13  17   52.63   23.75
  -1  13  17   42.75   41.12
   1 -13 -16   12.04   19.12
  -1  13  16    1.38    8.30
  -1  13  16    4.49    9.80
  -1  13  16   10.85   20.30
   1 -13 -15  301.76  106.58
   1 -13 -15  341.18  108.67
  -1  13  15  387.24  102.82
  -1  13  15  269.01   81.71
  -1  13  15  255.11  104.64
   1 -13 -14  616.42  164.10
   1 -13 -14  275.33   91.16
   1 -13 -14  299.13  108.90
  -1  13  14  494.33  121.32
  -1  13  14  499.30  149.82
   1 -13 -13    9.49   16.18
   1 -13 -13   12.51   13.67
   1 -13 -13  -16.74   17.26
  -1  13  13    8.28   13.02
  -1  13  13    7.81   11.24
  -1  13  13   11.56   21.94
   1 -13 -12  127.30   56.85
   1 -13 -12  168.29   53.38
   1 -13 -12  182.20   65.06
  -1  13  12  159.86   52.71
  -1  13  12  153.65   53.49
  -1  13  12  136.03   67.62
   1 -13 -11   32.93   21.62
   1 -13 -11   14.71   14.18
   1 -13 -11   24.88   23.29
  -1  13  11   21.36   20.10
  -1  13  11   22.92   17.79
  -1  13  11   22.59   24.23
   1 -13 -10    3.47    9.24
   1 -13 -10    0.13    6.39
   1 -13 -10   -3.20   12.78
  -1  13  10    2.78    8.53
  -1  13  10    4.23   10.49
   1 -13  -9    7.71   12.22
   1 -13  -9    1.78    8.33
   1 -13  -9   13.46   15.65
  -1  13   9   11.05   13.90
  -1  13   9    8.94   12.90
   1 -13  -8  208.26   69.41
   1 -13  -8  143.16   44.32
   1 -13  -8  217.00   70.93
  -1  13   8  275.93   74.10
  -1  13   8  290.31   80.02
   1 -13  -7  355.03   93.59
   1 -13  -7  395.57  107.05
  -1  13   7  342.67  100.78
  -1  13   7  338.45  107.24
   1 -13  -6  591.74  141.79
   1 -13  -6  758.25  153.56
  -1  13   6  583.10  164.25
  -1  13   6  802.21  203.21
   1 -13  -5 1399.36  271.49
  -1  13   5 1186.44  311.49
  -1  13   5  987.47  285.89
   1 -13  -4   42.39   31.29
   1 -13  -4   53.52   20.52
  -1  13   4   67.50   33.67
  -1  13   4   52.72   19.04
  -1  13   4   60.00   34.14
   1 -13  -3  531.71  179.45
   1 -13  -3  862.20  154.69
  -1  13   3  599.53  181.54
  -1  13   3  659.91  132.45
  -1  13   3 1027.85  226.06
   1 -13  -2  -12.27    9.07
   1 -13  -2    3.43    3.94
  -1  13   2   -2.87    8.43
  -1  13   2   -0.74    4.46
  -1  13   2    0.23    9.00
   1 -13  -1  364.96  137.28
   1 -13  -1  639.88  156.57
  -1  13   1  675.22  181.03
  -1  13   1  663.68  158.96
   1 -13   0  415.13  128.24
   1 -13   0  411.46   72.92
   1 -13   0  320.83   93.34
  -1  13   0  214.94   94.17
  -1  13   0  359.84  101.96
   1 -13   1   29.23   28.91
   1 -13   1   32.34   24.13
  -1  13  -1   22.05   26.37
  -1  13  -1   48.46   25.73
   1 -13   2   -5.82   14.56
   1 -13   2    6.29   11.09
  -1  13  -2   -5.06   11.82
  -1  13  -2    1.17    3.49
  -1  13  -2   -2.84    9.54
   1 -13   3   -4.84   16.22
   1 -13   3    2.41   10.17
  -1  13  -3   11.06   12.98
  -1  13  -3   -0.22    4.23
  -1  13  -3    7.24    9.48
   1 -13   4  260.39   88.93
   1 -13   4  189.68   69.45
  -1  13  -4  175.57   38.47
  -1  13  -4  169.78   60.49
   1 -13   5 1120.05  278.23
  -1  13  -5  688.01  124.97
  -1  13  -5  852.08  205.97
   1 -13   6    1.64   16.04
  -1  13  -6    1.26   11.17
   1 -13   7   -0.05    6.57
  -1  13  -7    2.57   11.43
   1 -13   8  163.61   46.79
  -1  13  -8  262.28   73.35
   1 -13   9  532.71  124.44
  -1  13  -9  774.82  200.28
  -1  13  -9  377.75   92.23
   1 -13  10  326.87   91.46
   1 -13  10  498.62  138.27
  -1  13 -10  596.73  177.14
  -1  13 -10  473.01   96.14
   1 -13  11  983.11  230.98
   1 -13  11  902.28  250.25
  -1  13 -11 1199.19  341.79
  -1  13 -11  955.60  201.66
   1 -13  12   36.41   27.63
   1 -13  12   47.31   24.08
   1 -13  12   34.61   26.82
  -1  13 -12   46.33   37.54
  -1  13 -12   33.49   16.48
  -1  13 -12   35.74   29.20
   1 -13  13   -4.96   20.45
   1 -13  13    4.67   11.17
   1 -13  13    2.30   15.49
  -1  13 -13   15.02   20.45
  -1  13 -13    7.88    8.05
  -1  13 -13    0.09   17.09
   1 -13  14   54.34   38.84
   1 -13  14   34.33   22.67
   1 -13  14   55.28   34.18
  -1  13 -14   26.36   35.30
  -1  13 -14   69.68   25.13
  -1  13 -14   31.70   35.83
   1 -13  15   -9.07   18.76
   1 -13  15    0.59   13.02
   1 -13  15    2.24   15.55
  -1  13 -15    7.90   17.26
  -1  13 -15    7.20    8.46
  -1  13 -15    1.54   15.77
   1 -13  16   14.80   18.87
   1 -13  16    0.93   10.17
   1 -13  16   10.78   14.35
  -1  13 -16   -0.82   18.43
  -1  13 -16    2.13    8.13
  -1  13 -16   -5.35   17.09
   1 -13  17    1.40   18.88
   1 -13  17    3.61   10.65
   1 -13  17    6.99   13.03
  -1  13 -17    0.05   14.86
  -1  13 -17    1.80    8.66
  -1  13 -17   -1.45   18.44
   1 -13  18   -0.50   15.80
   1 -13  18   -2.61    9.36
  -1  13 -18   -1.54   12.71
  -1  13 -18    2.21    7.41
  -1  13 -18    5.39   13.46
   1 -13  19  -12.41   16.82
   1 -13  19   -2.37    9.47
  -1  13 -19   -0.10   16.77
  -1  13 -19   -4.95    9.19
  -1  13 -19    5.19   16.60
  -1  13 -19   -2.59   14.88
   1 -13  20   73.00   41.20
   1 -13  20   40.04   27.87
  -1  13 -20   47.62   35.07
  -1  13 -20   35.77   24.45
  -1  13 -20   39.12   36.05
  -1  13 -20   36.03   32.83
   1 -13  21   81.90   47.19
  -1  13 -21   85.03   53.41
  -1  13 -21   81.04   39.13
  -1  13 -21  113.94   56.06
  -1  13 -21   37.85   47.00
   1 -12 -21   14.19   23.84
   1 -12 -21   14.37   16.57
   1 -12 -21    2.74   18.05
  -1  12  21    4.26   10.33
  -1  12  21   18.23   20.56
   1 -12 -20   93.42   55.49
   1 -12 -20   79.37   42.48
   1 -12 -20   89.34   47.70
  -1  12  20   88.11   27.42
  -1  12  20   63.07   25.96
  -1  12  20   80.07   42.92
   1 -12 -19   20.51   18.67
   1 -12 -19   -7.46   12.89
   1 -12 -19    1.57   12.33
  -1  12  19   -0.67    7.66
  -1  12  19    8.79   17.91
   1 -12 -18   27.47   28.33
   1 -12 -18   16.01   23.27
   1 -12 -18   17.28   22.46
  -1  12  18   27.64   15.29
  -1  12  18   20.77   16.12
  -1  12  18   19.02   24.51
   1 -12 -17  151.57   51.44
   1 -12 -17  112.72   58.05
  -1  12  17  103.26   33.79
  -1  12  17   93.29   32.92
  -1  12  17   75.51   49.35
   1 -12 -16   -1.38   20.52
   1 -12 -16   14.98   20.15
  -1  12  16    7.27    9.25
  -1  12  16    0.74   21.31
   1 -12 -15   18.24   23.96
   1 -12 -15   15.70   15.56
   1 -12 -15   38.95   24.09
  -1  12  15    6.58   12.06
  -1  12  15   12.52   26.87
   1 -12 -14  530.42  154.41
   1 -12 -14  302.51   97.81
   1 -12 -14  374.24  126.51
  -1  12  14  444.07  111.58
  -1  12  14  401.38  104.48
  -1  12  14  493.56  147.34
   1 -12 -13   49.32   32.42
   1 -12 -13   44.42   25.12
   1 -12 -13   32.38   29.50
  -1  12  13   74.45   29.16
  -1  12  13   53.99   24.19
  -1  12  13   50.48   38.24
   1 -12 -12   56.59   29.15
   1 -12 -12   64.19   31.87
  -1  12  12   48.30   25.37
  -1  12  12   44.51   24.30
  -1  12  12   22.01   30.47
   1 -12 -11  255.40   76.40
   1 -12 -11  146.66   50.69
   1 -12 -11  166.97   61.51
  -1  12  11  297.81   73.00
  -1  12  11  205.52   60.24
   1 -12 -10   14.70   17.17
   1 -12 -10   14.36   12.82
  -1  12  10   12.28   12.63
  -1  12  10   15.69   15.99
   1 -12  -9   14.46   16.86
   1 -12  -9   24.17   14.50
  -1  12   9   23.99   15.98
  -1  12   9   37.08   20.55
   1 -12  -8  853.40  183.97
   1 -12  -8  593.85  138.12
  -1  12   8  834.82  189.57
  -1  12   8  563.76  157.00
   1 -12  -7   59.56   22.84
   1 -12  -7   28.55   14.76
   1 -12  -7   46.60   23.79
  -1  12   7   41.13   23.48
  -1  12   7   76.03   28.10
   1 -12  -6 1019.82  175.86
   1 -12  -6  478.54  140.32
  -1  12   6  533.93  153.10
  -1  12   6  633.99  165.58
   1 -12  -5  382.71  117.50
   1 -12  -5  306.57   73.05
  -1  12   5  455.81  122.01
  -1  12   5  426.45   91.41
  -1  12   5  452.99  120.24
   1 -12  -4   19.65   15.82
   1 -12  -4    6.52    8.51
  -1  12   4   -4.66   13.90
  -1  12   4    7.54    7.50
  -1  12   4    1.87   14.68
   1 -12  -3  175.20   61.60
   1 -12  -3  138.02   34.71
   1 -12  -3  147.83   50.00
  -1  12   3  239.92   68.48
  -1  12   3  116.27   32.38
  -1  12   3  121.11   47.07
   1 -12  -2   90.65   48.69
   1 -12  -2   81.20   25.65
   1 -12  -2  165.54   46.49
  -1  12   2   91.30   43.60
  -1  12   2  154.79   45.28
   1 -12  -1   52.68   34.46
   1 -12  -1   54.39   17.47
   1 -12  -1   66.23   29.80
  -1  12   1   56.91   33.27
  -1  12   1   69.19   32.27
   1 -12   0  331.37  118.69
   1 -12   0  499.50  118.65
  -1  12   0  383.98  118.99
  -1  12   0  510.79  122.14
   1 -12   1  930.28  215.45
   1 -12   1  521.69  139.08
  -1  12  -1  835.83  201.75
  -1  12  -1  507.32   92.39
  -1  12  -1  696.71  165.11
   1 -12   2   -0.40   14.02
   1 -12   2    9.13   12.16
  -1  12  -2   -0.01   11.37
  -1  12  -2    0.76    4.14
  -1  12  -2    4.86   11.68
   1 -12   3   73.08   36.47
   1 -12   3   47.33   24.41
  -1  12  -3   37.44   30.39
  -1  12  -3   50.91   14.94
  -1  12  -3   39.10   27.17
   1 -12   4   35.91   29.40
   1 -12   4   40.74   26.78
  -1  12  -4   24.06   29.27
  -1  12  -4   33.44   11.85
  -1  12  -4   20.94   22.39
   1 -12   5 1741.75  508.41
   1 -12   5 1995.58  588.26
  -1  12  -5 2677.04  446.97
  -1  12  -5 3047.09  648.88
   1 -12   6  167.42   65.01
  -1  12  -6  259.12   80.36
  -1  12  -6  194.94   38.37
  -1  12  -6  198.07   64.37
   1 -12   7  106.91   48.19
   1 -12   7   69.34   27.96
   1 -12   7   89.53   45.08
  -1  12  -7   87.38   47.62
  -1  12  -7  131.54   44.90
   1 -12   8  757.28  223.69
   1 -12   8  780.66  207.31
  -1  12  -8  918.63  255.09
  -1  12  -8  758.40  186.63
   1 -12   9   14.55   18.62
   1 -12   9    5.99    8.57
   1 -12   9    0.90   14.52
  -1  12  -9   20.83   16.55
  -1  12  -9   -4.02    6.88
  -1  12  -9    2.35   13.23
   1 -12  10   83.36   47.00
   1 -12  10   41.70   22.06
  -1  12 -10   68.53   21.62
  -1  12 -10   56.73   29.29
   1 -12  11  339.33  118.29
  -1  12 -11  287.94   69.96
  -1  12 -11  356.90  109.45
   1 -12  12   17.32   19.97
   1 -12  12    4.82   10.69
  -1  12 -12    0.95    7.72
   1 -12  13    4.99    9.35
   1 -12  13   -4.65   13.55
  -1  12 -13    7.95    9.65
   1 -12  14  163.95   62.66
   1 -12  14  176.61   74.51
  -1  12 -14  318.63  100.68
   1 -12  15   77.08   34.10
   1 -12  15   65.79   38.79
  -1  12 -15   79.12   45.73
  -1  12 -15   61.56   27.34
  -1  12 -15   62.16   37.78
   1 -12  16  288.93   92.31
   1 -12  16  339.88  101.07
  -1  12 -16  386.52  125.12
  -1  12 -16  235.30   84.64
  -1  12 -16  243.05   94.52
   1 -12  17  176.48   77.39
   1 -12  17  197.43   66.93
  -1  12 -17  147.50   73.35
  -1  12 -17  141.36   52.78
  -1  12 -17  149.65   65.48
   1 -12  18  359.50  124.54
   1 -12  18  346.64  106.70
  -1  12 -18  293.93  112.32
  -1  12 -18  221.59   80.63
  -1  12 -18  309.61  105.47
  -1  12 -18  267.72  100.93
   1 -12  19   34.85   37.36
   1 -12  19   62.22   28.29
  -1  12 -19   54.28   39.08
  -1  12 -19   39.87   26.05
  -1  12 -19   32.10   35.37
  -1  12 -19   73.66   34.80
   1 -12  20    4.25   13.65
   1 -12  20   -0.66   10.79
  -1  12 -20    2.26   14.32
  -1  12 -20   -1.11    9.61
  -1  12 -20    4.88   15.63
  -1  12 -20    0.49   15.75
   1 -12  21  250.18   95.22
  -1  12 -21  165.58   74.35
  -1  12 -21  184.81   76.85
  -1  12 -21  299.12  101.52
  -1  12 -21  130.22   81.74
   1 -12  22   18.56   23.31
  -1  12 -22   25.39   23.56
  -1  12 -22    9.16   17.98
  -1  12 -22   14.61   22.18
  -1  12 -22   -4.46   23.26
   1 -11 -22   72.41   52.32
   1 -11 -22   62.55   38.06
   1 -11 -22  145.85   56.86
  -1  11  22   54.46   20.48
  -1  11  22   53.14   21.53
  -1  11  22  103.60   50.47
   1 -11 -21    6.99   18.13
   1 -11 -21  -10.38   12.23
   1 -11 -21    5.52   15.61
  -1  11  21    2.31    5.67
  -1  11  21   -1.19    5.59
  -1  11  21    7.79   11.43
   1 -11 -20   19.14   28.61
   1 -11 -20   12.04   24.33
   1 -11 -20   27.25   25.81
  -1  11  20   21.31   11.60
  -1  11  20   23.93   13.21
  -1  11  20   26.53   29.46
   1 -11 -19   79.91   50.41
   1 -11 -19   42.47   31.60
   1 -11 -19   77.41   39.96
  -1  11  19   90.45   25.84
  -1  11  19   55.55   21.94
  -1  11  19   67.69   42.16
   1 -11 -18   30.33   25.59
   1 -11 -18   24.96   29.04
  -1  11  18   46.06   17.71
  -1  11  18   24.89   14.07
  -1  11  18   18.19   27.37
   1 -11 -17    8.18   15.10
  -1  11  17   -0.51    6.42
  -1  11  17    3.18    6.75
  -1  11  17   -5.79   16.02
   1 -11 -16   42.43   30.44
   1 -11 -16   40.31   30.63
  -1  11  16   32.58   17.54
  -1  11  16   25.37   17.78
  -1  11  16   38.90   25.13
   1 -11 -15   71.17   44.18
   1 -11 -15  126.10   49.86
   1 -11 -15  206.82   65.56
  -1  11  15  136.42   37.68
  -1  11  15  100.89   34.34
  -1  11  15  126.25   53.64
   1 -11 -14 1790.04  462.99
   1 -11 -14 1243.23  326.47
   1 -11 -14 2361.82  532.16
  -1  11  14 1612.53  364.49
  -1  11  14 1432.93  328.34
   1 -11 -13  137.07   56.28
   1 -11 -13  125.18   46.22
   1 -11 -13  168.60   63.04
  -1  11  13  147.02   46.07
  -1  11  13  118.23   38.97
   1 -11 -12  641.36  180.05
   1 -11 -12  447.47  125.72
  -1  11  12  724.82  157.65
  -1  11  12  627.65  144.74
   1 -11 -11   11.19   19.56
   1 -11 -11   14.41   11.92
  -1  11  11    8.14   13.78
  -1  11  11    9.91   11.92
  -1  11  11   19.68   21.98
   1 -11 -10  228.56   71.91
   1 -11 -10  226.92   61.10
   1 -11 -10  195.66   65.91
  -1  11  10  247.67   62.99
  -1  11  10  213.10   59.18
  -1  11  10  132.48   65.97
   1 -11  -9  129.10   41.91
   1 -11  -9   79.53   28.92
   1 -11  -9   91.26   39.62
  -1  11   9   96.49   34.52
  -1  11   9   92.68   36.22
  -1  11   9   55.22   39.03
   1 -11  -8   36.14   19.06
   1 -11  -8   38.70   17.59
   1 -11  -8   15.13   20.50
  -1  11   8   29.31   18.58
  -1  11   8   32.11   19.27
   1 -11  -7    3.80   11.70
   1 -11  -7   13.69    8.92
   1 -11  -7   21.58   16.81
  -1  11   7   18.89   16.05
  -1  11   7    5.61   12.53
   1 -11  -6  353.81   70.59
   1 -11  -6  302.00   83.43
  -1  11   6  238.84   77.98
   1 -11  -5  506.78  152.03
   1 -11  -5  653.94  132.62
   1 -11  -5  803.29  177.14
  -1  11   5  801.58  187.52
  -1  11   5  590.46  126.72
  -1  11   5  973.62  211.62
   1 -11  -4 2338.75  602.33
   1 -11  -4 2930.96  567.00
  -1  11   4 3938.42  831.62
  -1  11   4 2806.56  669.83
   1 -11  -3  221.22   64.85
   1 -11  -3  129.07   32.91
  -1  11   3  137.31   53.14
  -1  11   3  187.52   56.99
   1 -11  -2   41.07   23.50
   1 -11  -2   16.52   11.28
   1 -11  -2   34.23   20.22
  -1  11   2   49.71   24.84
  -1  11   2   25.13   20.81
   1 -11  -1  406.24  133.63
   1 -11  -1  855.18  172.95
  -1  11   1  554.92  150.01
  -1  11   1  616.23  141.67
   1 -11   0   82.75   45.46
   1 -11   0  148.78   42.21
  -1  11   0  187.62   56.33
  -1  11   0  107.83   25.44
  -1  11   0  169.48   48.80
   1 -11   1  291.52   90.34
   1 -11   1  324.62   78.67
  -1  11  -1  179.56   68.76
  -1  11  -1  231.35   42.39
  -1  11  -1  327.89   78.95
   1 -11   2  199.85   61.85
   1 -11   2  109.13   37.91
  -1  11  -2  102.86   44.74
  -1  11  -2  104.53   38.43
   1 -11   3   87.37   44.64
   1 -11   3  116.11   47.12
  -1  11  -3  144.33   52.64
  -1  11  -3  144.44   28.99
  -1  11  -3  178.93   48.13
   1 -11   4  812.48  202.95
   1 -11   4  728.67  173.30
  -1  11  -4  501.42  145.29
  -1  11  -4  653.65  153.93
   1 -11   5  271.95   81.68
   1 -11   5  204.60   69.15
  -1  11  -5  216.20   65.41
  -1  11  -5  146.03   33.13
  -1  11  -5  269.45   67.91
   1 -11   6   38.11   26.14
  -1  11  -6   79.97   32.41
  -1  11  -6   42.93   15.14
  -1  11  -6   50.19   26.39
   1 -11   7  358.27  112.91
   1 -11   7  352.02   77.58
   1 -11   7  431.99  109.71
  -1  11  -7  215.48   89.09
  -1  11  -7  407.07   98.73
   1 -11   8  927.38  232.02
   1 -11   8  522.19  147.30
  -1  11  -8  760.87  207.53
  -1  11  -8  590.84  151.55
   1 -11   9  150.40   50.80
   1 -11   9  102.50   33.05
   1 -11   9   75.94   37.33
  -1  11  -9  173.17   59.81
  -1  11  -9   65.65   22.96
  -1  11  -9   66.62   33.17
   1 -11  10  187.03   97.36
   1 -11  10  303.90   76.78
   1 -11  10  465.19  113.79
  -1  11 -10  479.09  137.30
  -1  11 -10  452.44  121.15
   1 -11  11  352.59  105.82
   1 -11  11  296.28   75.34
   1 -11  11  216.52   77.50
  -1  11 -11  143.69   72.83
  -1  11 -11  264.69   67.26
  -1  11 -11  316.25   91.74
   1 -11  12    8.60   21.76
   1 -11  12   14.50   14.26
   1 -11  12    9.99   15.92
  -1  11 -12    1.51   20.45
  -1  11 -12   12.36   11.62
  -1  11 -12   24.75   20.33
   1 -11  13   37.98   34.73
   1 -11  13   48.32   22.70
  -1  11 -13   11.39   29.02
  -1  11 -13   34.65   17.89
  -1  11 -13   52.99   33.11
   1 -11  14  242.81   90.34
  -1  11 -14  224.22   61.00
   1 -11  15  471.82  146.93
   1 -11  15  391.35  113.73
   1 -11  15  382.21  112.44
  -1  11 -15  284.24   85.62
   1 -11  16   13.46   20.22
   1 -11  16    4.62   13.62
  -1  11 -16   10.95   11.82
  -1  11 -16    8.42   16.49
   1 -11  17    5.05   12.17
  -1  11 -17   -6.82   10.06
  -1  11 -17   -4.48   13.66
  -1  11 -17   -1.89   12.94
   1 -11  18   85.44   37.87
  -1  11 -18   47.74   37.89
  -1  11 -18   74.97   35.09
  -1  11 -18   82.82   42.54
  -1  11 -18   56.65   36.73
  -1  11 -19   10.57   17.49
  -1  11 -19   -2.48   12.95
  -1  11 -19    5.68   17.59
  -1  11 -19    6.57   13.06
   1 -11  20   14.04   21.22
  -1  11 -20   13.70   20.84
  -1  11 -20   13.31   18.38
  -1  11 -20   15.76   22.77
  -1  11 -20   16.65   17.80
   1 -11  21   18.06   28.77
  -1  11 -21   41.10   29.52
  -1  11 -21   39.74   27.02
  -1  11 -21   35.71   32.58
  -1  11 -21   30.04   31.34
   1 -11  22    6.99   18.83
  -1  11 -22   14.83   19.65
  -1  11 -22   21.10   19.73
  -1  11 -22   -3.97   21.51
  -1  11 -22    7.94   22.20
   1 -11  23  142.72   60.22
   1 -11  23   61.16   43.16
  -1  11 -23   80.51   46.95
  -1  11 -23   94.59   45.82
  -1  11 -23   65.90   45.20
   1 -10 -23  136.08   61.67
   1 -10 -23   61.90   38.07
   1 -10 -23   63.89   37.89
  -1  10  23   51.68   16.39
  -1  10  23   47.94   17.30
  -1  10  23   33.57   43.94
   1 -10 -22  122.67   55.78
   1 -10 -22   49.78   37.44
   1 -10 -22   72.43   42.93
  -1  10  22   39.80   17.35
  -1  10  22   46.90   42.49
   1 -10 -21    3.09   21.14
   1 -10 -21    5.84   14.05
   1 -10 -21   -1.12   14.73
  -1  10  21    2.17    6.64
  -1  10  21    6.45   13.14
   1 -10 -20    1.02   18.75
   1 -10 -20   15.41   16.90
   1 -10 -20   19.82   16.67
  -1  10  20    1.34    5.34
  -1  10  20    3.03    6.25
  -1  10  20    1.51   17.02
   1 -10 -19  108.97   49.74
   1 -10 -19   54.98   34.18
   1 -10 -19   37.55   32.77
  -1  10  19   60.65   18.04
  -1  10  19   43.91   19.52
  -1  10  19   54.67   35.96
   1 -10 -18   -3.02   11.99
   1 -10 -18    3.20   14.15
  -1  10  18   -4.24    6.05
  -1  10  18    0.65    5.61
  -1  10  18    1.66   11.77
   1 -10 -17   23.03   27.18
   1 -10 -17   28.31   26.58
  -1  10  17   15.95   10.87
  -1  10  17   19.96   24.81
   1 -10 -16    9.12   15.39
   1 -10 -16    4.19    9.72
   1 -10 -16   -7.82   12.18
  -1  10  16    3.04    6.61
  -1  10  16    0.05    5.16
  -1  10  16   -2.14   14.87
   1 -10 -15   46.49   37.49
   1 -10 -15   66.24   33.02
   1 -10 -15  111.66   43.54
  -1  10  15   74.38   24.98
  -1  10  15   70.39   27.05
   1 -10 -14  440.91  134.89
   1 -10 -14  335.80   99.29
  -1  10  14  353.62   80.06
  -1  10  14  365.44   88.75
   1 -10 -13    9.12   14.96
   1 -10 -13    3.90   10.81
  -1  10  13   -4.38    9.70
  -1  10  13    5.13    8.95
  -1  10  13   -5.08   17.88
   1 -10 -12 1216.68  306.53
   1 -10 -12 1303.75  281.37
   1 -10 -12 1539.20  346.98
  -1  10  12  993.06  221.25
  -1  10  12 1066.91  234.94
  -1  10  12  851.17  253.92
   1 -10 -11    6.94   17.27
   1 -10 -11    6.38   11.27
   1 -10 -11    9.58   18.62
  -1  10  11   13.17   10.20
  -1  10  11    9.02   10.17
  -1  10  11   -3.61   18.89
   1 -10 -10   45.35   31.02
   1 -10 -10   37.81   21.40
   1 -10 -10   78.16   32.98
  -1  10  10   57.73   20.91
  -1  10  10   60.00   24.37
  -1  10  10   64.84   33.69
   1 -10  -9  512.00  133.81
   1 -10  -9  378.60   96.25
   1 -10  -9  396.92  111.34
  -1  10   9  617.77  123.69
  -1  10   9  612.46  132.47
  -1  10   9  471.04  131.63
   1 -10  -8  261.85   66.79
   1 -10  -8  483.90  105.49
  -1  10   8  378.85   84.29
  -1  10   8  425.43   95.88
  -1  10   8  186.81   72.49
   1 -10  -7  209.58   54.37
   1 -10  -7  187.18   43.95
   1 -10  -7  108.27   40.73
  -1  10   7  178.23   46.75
  -1  10   7  167.98   51.14
   1 -10  -6  633.04  161.92
   1 -10  -6  656.71  134.26
   1 -10  -6  971.98  198.05
  -1  10   6  857.64  186.29
   1 -10  -5  592.26  139.20
   1 -10  -5  462.78  118.08
  -1  10   5  550.76  108.90
   1 -10  -415462.90 3779.83
   1 -10  -416025.80 3430.51
   1 -10  -411641.40 2899.79
  -1  10   416654.20 3965.52
  -1  10   411577.00 2654.06
  -1  10   410287.40 2761.64
   1 -10  -3  345.43  100.15
   1 -10  -3  394.80   77.69
  -1  10   3  394.37  104.49
  -1  10   3  539.43  114.26
   1 -10  -2  324.14   95.63
  -1  10   2  301.97   89.65
  -1  10   2  566.62  113.32
   1 -10  -1   84.60   37.63
   1 -10  -1  135.41   39.63
  -1  10   1  159.03   47.93
  -1  10   1   82.44   20.93
  -1  10   1  108.69   38.90
   1 -10   0  774.18  187.30
   1 -10   0  768.18  162.06
  -1  10   0  514.66  148.76
  -1  10   0  654.16  109.18
  -1  10   0  857.71  175.98
   1 -10   1  639.64  180.37
   1 -10   1  861.53  136.64
   1 -10   1  649.82  152.37
  -1  10  -1  891.69  200.33
  -1  10  -1  719.39  161.64
   1 -10   2  600.71  154.54
   1 -10   2  486.49   86.98
   1 -10   2  585.55  129.63
  -1  10  -2  456.03  124.84
  -1  10  -2  583.74  128.05
   1 -10   3   14.31   20.75
   1 -10   3   13.15    8.22
   1 -10   3   16.08   18.43
  -1  10  -3   22.59   17.91
  -1  10  -3   23.00    8.40
  -1  10  -3   24.06   17.55
   1 -10   4   22.42   25.72
   1 -10   4   19.09    9.28
   1 -10   4   23.44   20.67
  -1  10  -4   16.94    8.22
  -1  10  -4   28.52   17.45
   1 -10   5  162.74   48.06
  -1  10  -5   82.36   43.27
  -1  10  -5  115.41   25.12
  -1  10  -5   93.99   34.82
   1 -10   6   84.45   52.85
   1 -10   6  186.71   57.96
  -1  10  -6  166.77   60.98
  -1  10  -6  215.81   41.09
  -1  10  -6  187.98   53.10
   1 -10   7   93.15   45.49
   1 -10   7   65.01   29.16
  -1  10  -7  144.45   52.27
  -1  10  -7   94.10   35.14
   1 -10   8  284.59   88.24
   1 -10   8  147.64   47.04
   1 -10   8  267.21   71.44
  -1  10  -8  335.45   95.13
  -1  10  -8  229.87   66.65
   1 -10   9   -2.42   12.37
   1 -10   9   -0.12    6.61
   1 -10   9   -4.83   10.17
  -1  10  -9   -1.18   12.63
  -1  10  -9    2.80    5.60
  -1  10  -9   -6.77    9.42
   1 -10  10  184.68   92.97
   1 -10  10  431.71   99.00
   1 -10  10  544.85  129.10
  -1  10 -10  543.12  144.86
  -1  10 -10  361.88   83.99
  -1  10 -10  685.87  151.07
   1 -10  11   19.02   23.62
   1 -10  11    5.47   12.71
   1 -10  11   10.05   18.05
  -1  10 -11   25.00   22.36
  -1  10 -11   17.81   11.67
  -1  10 -11   16.50   19.51
   1 -10  12   95.78   41.17
   1 -10  12   51.35   25.17
   1 -10  12   60.18   29.84
  -1  10 -12   62.68   35.68
  -1  10 -12   33.61   19.05
  -1  10 -12   52.92   34.17
   1 -10  13   66.58   35.38
   1 -10  13   23.12   21.32
   1 -10  13   31.08   26.16
  -1  10 -13   53.50   30.27
  -1  10 -13   21.95   16.02
  -1  10 -13   47.99   27.05
   1 -10  14  864.35  227.72
   1 -10  14  443.89  144.51
   1 -10  14  825.62  196.91
  -1  10 -14  742.48  204.46
  -1  10 -14  866.09  211.70
   1 -10  15 1682.31  423.19
   1 -10  15 1306.65  332.02
  -1  10 -15 1139.58  329.99
  -1  10 -15 1376.84  329.19
  -1  10 -15 1269.11  331.67
   1 -10  16   50.82   33.89
   1 -10  16   34.36   27.46
  -1  10 -16   35.38   33.10
  -1  10 -16   37.65   23.10
   1 -10  17   65.40   34.43
   1 -10  17   51.90   29.50
  -1  10 -17   24.95   24.51
  -1  10 -17   38.18   26.25
   1 -10  18  219.97   69.77
   1 -10  18  117.19   52.05
  -1  10 -18   77.29   46.14
  -1  10 -18  111.95   56.21
  -1  10 -18  151.21   57.90
  -1  10 -18   64.78   45.71
   1 -10  19    7.20   11.37
   1 -10  19    3.61    7.09
  -1  10 -19  -11.82    9.38
  -1  10 -19   -2.23    9.99
  -1  10 -19    2.26    9.44
   1 -10  20   23.90   25.22
   1 -10  20   33.66   24.03
  -1  10 -20   20.73   28.34
  -1  10 -20   53.70   30.49
  -1  10 -20   17.95   27.34
  -1  10 -21   -3.32   14.01
  -1  10 -21    3.74   11.36
  -1  10 -21    0.54   13.27
  -1  10 -22   19.24   16.78
  -1  10 -22    1.36   17.89
  -1  10 -22    3.58   17.34
   1 -10  23   88.74   51.67
  -1  10 -23  159.63   55.32
  -1  10 -23  123.67   60.28
  -1  10 -23   77.70   57.34
   1 -10  24   94.48   49.35
  -1  10 -24   47.92   33.61
  -1  10 -24   54.81   46.25
  -1  10 -24   57.08   46.38
  -1  10 -24   70.39   45.93
   1  -9 -24  -11.90   17.72
   1  -9 -24    4.53   15.08
   1  -9 -24   -1.46   16.07
  -1   9  24    1.40    4.32
  -1   9  24   12.15   18.53
   1  -9 -23   23.74   33.05
   1  -9 -23   34.82   31.13
   1  -9 -23   19.79   27.99
  -1   9  23   25.22   26.88
   1  -9 -22  313.97  104.44
   1  -9 -22  192.74   73.17
   1  -9 -22  156.00   66.45
  -1   9  22  135.39   33.70
  -1   9  22  124.51   68.25
   1  -9 -21   79.59   51.16
   1  -9 -21   90.00   46.59
   1  -9 -21   95.16   52.28
  -1   9  21   74.94   22.83
  -1   9  21  138.83   57.57
   1  -9 -20  194.23   76.88
   1  -9 -20   98.50   52.75
   1  -9 -20  129.49   59.30
  -1   9  20  133.41   34.12
  -1   9  20  114.70   54.42
   1  -9 -19    5.80   17.75
   1  -9 -19    7.27   17.32
  -1   9  19    7.57    7.93
  -1   9  19   11.76   20.84
   1  -9 -18    4.39   14.72
  -1   9  18    2.72    5.17
  -1   9  18    4.78    6.66
  -1   9  18   -2.66   16.20
   1  -9 -17   30.76   34.95
   1  -9 -17   65.02   37.53
  -1   9  17   64.02   18.33
  -1   9  17   43.44   19.20
   1  -9 -16  811.75  210.79
   1  -9 -16  414.00  131.76
  -1   9  16  563.75  108.28
  -1   9  16  514.23  115.38
   1  -9 -15  329.07  110.04
   1  -9 -15  330.46   90.46
  -1   9  15  316.77   66.96
  -1   9  15  220.66   62.21
  -1   9  15  250.46   91.21
   1  -9 -14  336.69   90.29
   1  -9 -14  192.21   63.63
   1  -9 -14  173.20   66.14
  -1   9  14  175.76   43.28
  -1   9  14  137.57   45.27
  -1   9  14  197.84   68.92
   1  -9 -13   -0.63   14.12
   1  -9 -13    6.77    9.89
   1  -9 -13    0.07   14.29
  -1   9  13    0.12    7.91
  -1   9  13    4.29    8.83
  -1   9  13    2.35   14.52
   1  -9 -12  199.65   70.98
   1  -9 -12  258.48   68.29
   1  -9 -12  128.66   53.42
  -1   9  12  287.67   65.63
  -1   9  12  269.05   63.36
  -1   9  12  262.38   81.47
   1  -9 -11   11.12   15.80
   1  -9 -11    5.07   12.32
   1  -9 -11    6.91   15.91
  -1   9  11    3.74    8.32
  -1   9  11    7.99   11.24
  -1   9  11    5.29   14.58
   1  -9 -10   30.45   27.09
   1  -9 -10   50.01   20.37
   1  -9 -10   37.41   23.99
  -1   9  10   43.02   16.29
  -1   9  10   37.12   16.19
  -1   9  10   39.62   26.23
   1  -9  -9  210.28   65.40
   1  -9  -9  208.78   50.32
   1  -9  -9  127.33   54.58
  -1   9   9  187.59   46.13
  -1   9   9  174.37   46.96
  -1   9   9  206.72   66.27
   1  -9  -8  100.16   31.61
   1  -9  -8   62.77   23.00
   1  -9  -8  111.72   37.17
  -1   9   8   82.66   27.86
  -1   9   8   89.51   29.53
  -1   9   8  165.08   48.21
   1  -9  -7  301.18   74.50
   1  -9  -7  608.15  100.86
   1  -9  -7  395.36   90.02
  -1   9   7  307.76   72.66
  -1   9   7  347.39   81.83
  -1   9   7  190.61   72.45
   1  -9  -6    2.32   12.74
   1  -9  -6    8.23    9.01
   1  -9  -6   -0.68   12.51
  -1   9   6    7.13    9.67
  -1   9   6    9.82    8.90
   1  -9  -5   56.60   23.00
   1  -9  -5   47.13   16.15
   1  -9  -5   48.05   24.23
  -1   9   5   45.75   22.93
  -1   9   5   46.30   16.76
   1  -9  -4 1071.69  264.29
   1  -9  -4 1781.71  286.17
   1  -9  -4 1569.96  310.18
   1  -9  -3   22.78   16.50
   1  -9  -3   19.23   15.78
  -1   9   3   16.01   15.58
  -1   9   3   24.79   17.22
  -1   9   2 1150.25  243.27
  -1   9   2  949.63  160.01
  -1   9   2  929.92  198.94
   1  -9  -1   26.06   20.39
  -1   9   1   29.73   21.64
  -1   9   1   26.21   10.33
  -1   9   1   19.91   16.08
   1  -9   0  158.04   58.48
   1  -9   0  225.97   41.60
   1  -9   0  252.96   61.77
  -1   9   0  251.48   69.72
  -1   9   0  186.86   55.50
   1  -9   1   10.66   15.53
   1  -9   1   11.99   11.88
  -1   9  -1    8.34   15.03
  -1   9  -1    6.93    6.00
  -1   9  -1    9.67   12.59
   1  -9   2  230.94   76.70
   1  -9   2  310.33   52.07
   1  -9   2  296.44   69.74
  -1   9  -2  258.51   73.46
  -1   9  -2  205.30   39.54
  -1   9  -2  275.95   63.61
   1  -9   3   63.18   35.68
   1  -9   3   61.49   22.97
  -1   9  -3   42.68   27.12
  -1   9  -3   57.42   14.38
  -1   9  -3   60.31   23.90
   1  -9   4 1313.76  257.73
   1  -9   4  545.90  144.05
  -1   9  -4  684.11  110.64
  -1   9  -4  716.38  150.87
   1  -9   5    2.81    4.49
   1  -9   5   10.23   10.57
  -1   9  -5   11.39   12.98
  -1   9  -5   -0.01    5.14
  -1   9  -5   -4.99    8.87
   1  -9   6    9.97   22.52
   1  -9   6   21.73   19.91
  -1   9  -6   13.42   21.53
  -1   9  -6   30.81   12.22
  -1   9  -6   33.28   18.55
   1  -9   7  128.56   54.92
   1  -9   7   98.32   41.51
  -1   9  -7  180.02   53.83
  -1   9  -7  139.55   44.21
   1  -9   8   92.38   41.84
   1  -9   8  103.05   33.42
   1  -9   8   76.99   32.86
  -1   9  -8  124.32   48.04
  -1   9  -8   84.02   38.25
   1  -9   9  247.97   81.14
   1  -9   9  284.67   73.06
   1  -9   9  268.60   73.74
  -1   9  -9  507.88  121.83
  -1   9  -9  346.62   92.11
   1  -9  10  455.74  121.24
   1  -9  10  356.47   90.82
   1  -9  10  354.51  100.24
  -1   9 -10  683.79  156.70
  -1   9 -10  409.32  112.57
   1  -9  11   53.36   30.15
   1  -9  11   51.49   25.98
  -1   9 -11   45.38   29.89
  -1   9 -11   39.86   19.04
  -1   9 -11   54.13   27.52
   1  -9  12  666.15  204.08
   1  -9  12 1171.62  271.78
  -1   9 -12 1755.50  362.15
  -1   9 -12  993.95  211.87
  -1   9 -12 1086.25  261.03
   1  -9  13   15.91   22.18
   1  -9  13   32.94   23.50
   1  -9  13   20.37   19.93
  -1   9 -13   48.21   28.39
  -1   9 -13   29.29   20.13
  -1   9 -13   16.83   25.22
   1  -9  14  129.62   49.59
   1  -9  14  178.11   58.13
  -1   9 -14  129.33   52.49
  -1   9 -14  117.17   45.24
  -1   9 -14  158.71   56.32
   1  -9  15  402.14  127.50
   1  -9  15  555.66  151.79
  -1   9 -15  676.19  172.07
  -1   9 -15  448.75  152.09
  -1   9 -15  483.05  138.33
  -1   9 -15  480.26  133.14
   1  -9  16    5.62   13.49
   1  -9  16    5.38   15.42
  -1   9 -16    2.71   16.60
  -1   9 -16   -2.71   12.96
  -1   9 -16    7.56   16.05
   1  -9  17   47.00   31.18
   1  -9  17   84.58   38.66
  -1   9 -17   59.51   33.39
  -1   9 -17   53.57   36.53
  -1   9 -17   69.78   32.09
   1  -9  18   -3.97   10.76
   1  -9  18   -2.89   13.28
  -1   9 -18    1.86   10.70
  -1   9 -18    1.94   13.47
  -1   9 -18   -4.04   13.45
   1  -9  19    3.79   15.14
  -1   9 -19    6.18   14.01
  -1   9 -19    6.21   19.84
  -1   9 -19    8.44   18.97
  -1   9 -19    5.73   17.54
   1  -9  20  350.09  109.24
   1  -9  20  546.14  140.06
  -1   9 -20  289.81   99.85
  -1   9 -20  149.94   84.32
  -1   9 -20  345.27  109.76
  -1   9 -20  438.37  129.69
   1  -9  21   30.01   26.08
  -1   9 -21   33.60   25.18
  -1   9 -21   49.04   34.16
  -1   9 -21   42.34   32.53
   1  -9  22   -0.58   10.97
   1  -9  22   18.40   15.18
  -1   9 -22   -2.93   10.22
  -1   9 -22    7.59   15.23
  -1   9 -22   -4.26   16.03
   1  -9  23   11.81   12.45
   1  -9  23   -3.57   15.00
  -1   9 -23   -0.02   14.48
  -1   9 -23   -4.08   15.72
   1  -9  24   89.28   40.23
   1  -9  24   65.70   48.30
  -1   9 -24   29.72   46.14
  -1   9 -24   77.32   42.44
  -1   9 -24  106.79   53.88
   1  -9  25  192.18  107.40
  -1   9 -25  287.98  128.22
  -1   9 -25  297.01  113.43
  -1   9 -25  199.76   95.01
   1  -8 -25    7.46   19.95
   1  -8 -25    1.68   13.85
   1  -8 -25   -2.74   14.55
  -1   8  25    1.70    2.30
  -1   8  25    0.11    2.52
  -1   8  25   -7.88   15.56
   1  -8 -24    5.64   17.92
   1  -8 -24    6.38   12.97
   1  -8 -24    0.36   12.47
  -1   8  24    0.65    2.63
  -1   8  24   -0.63    2.78
  -1   8  24    7.75   14.53
   1  -8 -23  180.18   74.69
   1  -8 -23   86.54   49.39
   1  -8 -23  146.51   59.64
  -1   8  23   82.12   21.96
  -1   8  23   72.15   19.23
  -1   8  23  110.12   55.27
   1  -8 -22   63.48   49.81
   1  -8 -22   53.05   41.02
   1  -8 -22   68.48   47.01
  -1   8  22   67.38   16.36
  -1   8  22   46.06   43.46
   1  -8 -21   30.70   30.76
   1  -8 -21   17.55   26.80
   1  -8 -21   24.61   30.31
  -1   8  21   18.20    7.93
  -1   8  21   45.45   27.82
   1  -8 -20  402.63  147.87
   1  -8 -20  438.96  131.48
   1  -8 -20  435.18  129.57
  -1   8  20  341.26   64.18
  -1   8  20  372.66  125.82
   1  -8 -19  126.87   51.33
   1  -8 -19  131.38   53.01
  -1   8  19   58.76   47.95
   1  -8 -18   31.09   34.59
   1  -8 -18   30.53   30.09
   1  -8 -17   34.64   34.27
   1  -8 -17   32.89   25.29
  -1   8  17   26.59   12.68
   1  -8 -16   85.74   50.02
   1  -8 -16   50.32   34.59
  -1   8  16   81.31   24.07
  -1   8  16   84.52   39.88
   1  -8 -15 1223.61  272.54
   1  -8 -15  423.82  137.17
   1  -8 -15  901.17  206.13
  -1   8  15  640.00  129.07
  -1   8  15  484.90  153.21
   1  -8 -14 1566.54  343.90
   1  -8 -14  708.65  193.53
   1  -8 -14  797.69  213.14
  -1   8  14 1097.33  206.13
  -1   8  14  885.68  230.65
   1  -8 -13  737.53  187.35
   1  -8 -13  417.52  120.76
   1  -8 -13  591.27  151.24
  -1   8  13  556.21  106.02
  -1   8  13  609.07  124.29
  -1   8  13  771.79  180.51
   1  -8 -12  132.06   55.59
   1  -8 -12  117.28   39.99
   1  -8 -12  121.72   47.93
  -1   8  12  115.05   34.11
  -1   8  12  132.81   34.93
  -1   8  12  125.17   51.20
   1  -8 -11   33.36   25.12
   1  -8 -11   21.27   15.24
   1  -8 -11   16.05   19.12
  -1   8  11   22.81   11.78
  -1   8  11   22.16   14.41
  -1   8  11   20.98   16.04
   1  -8 -10   11.12   14.60
   1  -8 -10    6.12   11.05
  -1   8  10    3.61    6.50
  -1   8  10    4.20    7.58
  -1   8  10   -1.29   13.65
   1  -8  -9   16.90   16.92
   1  -8  -9    6.00   10.08
   1  -8  -9    4.68   16.38
  -1   8   9   15.68    9.71
  -1   8   9   11.10    9.17
  -1   8   9    5.71   16.05
   1  -8  -8   95.02   30.99
   1  -8  -8   68.63   27.23
   1  -8  -8  114.70   40.73
  -1   8   8  109.97   28.43
  -1   8   8   96.67   27.00
  -1   8   8   96.43   37.77
   1  -8  -7 1548.88  301.07
   1  -8  -7 1436.19  265.71
   1  -8  -7  878.31  216.50
  -1   8   7 1437.16  267.85
  -1   8   7 1964.70  338.48
  -1   8   7 1224.48  270.15
   1  -8  -6  148.33   37.08
   1  -8  -6  125.43   30.83
   1  -8  -6  130.41   35.24
  -1   8   6  115.81   33.00
  -1   8   6  100.33   29.49
  -1   8   6   77.93   35.01
   1  -8  -5  163.44   41.97
   1  -8  -5  144.02   32.02
   1  -8  -5   79.06   29.32
  -1   8   5  141.49   38.83
  -1   8   5  164.07   35.04
   1  -8  -4 2709.99  540.45
   1  -8  -4 2829.45  535.67
  -1   8   4 2107.21  450.65
   1  -8  -3 1758.20  363.11
   1  -8  -3 1836.24  348.87
  -1   8   3 2540.72  448.95
  -1   8   3 1269.89  235.32
  -1   8   3 1963.69  367.01
   1  -8  -2 1001.40  217.42
   1  -8  -2  968.41  193.18
  -1   8   2  984.47  210.25
  -1   8   2 1085.34  170.56
  -1   8   2  881.34  185.23
   1  -8  -1 1862.74  449.02
   1  -8  -1 2690.08  436.09
  -1   8   1 3785.26  707.51
  -1   8   1 2912.21  459.48
  -1   8   1 2384.54  482.74
   1  -8   0  139.59   48.17
   1  -8   0  125.30   26.43
  -1   8   0  143.88   44.06
  -1   8   0  148.73   35.58
   1  -8   1  843.49  208.11
   1  -8   1 1037.03  158.24
   1  -8   1  951.78  185.19
  -1   8  -1  674.47  177.25
  -1   8  -1 1154.50  169.45
  -1   8  -1 1076.80  201.40
   1  -8   2  391.60   91.36
   1  -8   2  285.79   48.68
   1  -8   2  196.54   54.91
  -1   8  -2  345.03   80.14
  -1   8  -2  210.65   37.90
  -1   8  -2  284.53   63.10
   1  -8   3  266.98   77.91
   1  -8   3  255.04   46.49
   1  -8   3  224.89   59.31
  -1   8  -3  301.03   47.48
  -1   8  -3  245.85   63.20
   1  -8   4  324.48   59.86
   1  -8   4  428.62   99.74
  -1   8  -4  454.06  103.74
  -1   8  -4  350.04   60.94
  -1   8  -4  315.67   75.25
   1  -8   5   91.94   38.07
   1  -8   5  100.46   24.13
   1  -8   5  100.31   29.86
  -1   8  -5   67.55   33.97
  -1   8  -5   91.93   22.57
  -1   8  -5   91.13   31.19
   1  -8   6 1221.12  244.93
   1  -8   6 1250.13  236.96
  -1   8  -6  619.34  179.10
  -1   8  -6  811.66  182.97
   1  -8   7   47.32   27.17
   1  -8   7   47.72   24.82
  -1   8  -7   61.38   31.43
  -1   8  -7   61.97   27.80
   1  -8   8   17.51   16.92
   1  -8   8   12.86    9.88
   1  -8   8    3.36   12.74
  -1   8  -8   16.73   15.97
  -1   8  -8   10.83   16.29
   1  -8   9  397.47   98.85
   1  -8   9  246.38   69.57
  -1   8  -9  449.05  107.19
  -1   8  -9  250.30   71.38
   1  -8  10   28.65   23.63
   1  -8  10   19.64   15.94
   1  -8  10   35.75   19.93
  -1   8 -10   52.38   25.85
  -1   8 -10   31.33   14.19
  -1   8 -10   30.81   20.75
   1  -8  11   17.59   17.81
   1  -8  11    6.60   12.20
   1  -8  11   13.75   17.59
  -1   8 -11   44.51   20.81
  -1   8 -11   14.02   12.35
  -1   8 -11   10.11   15.92
   1  -8  12   63.60   29.16
   1  -8  12   35.83   21.77
  -1   8 -12   57.44   29.39
  -1   8 -12   50.90   22.14
  -1   8 -12   30.40   24.46
   1  -8  13 1696.05  400.66
   1  -8  13 1819.65  414.03
  -1   8 -13 1244.76  344.04
  -1   8 -13 2488.52  510.40
  -1   8 -13 1794.90  403.31
   1  -8  14  594.61  146.83
   1  -8  14  793.13  172.63
  -1   8 -14  468.85  135.83
  -1   8 -14  478.81  136.15
  -1   8 -14  557.72  142.94
  -1   8 -14  356.30  111.32
   1  -8  15  857.54  216.42
   1  -8  15  996.34  242.94
  -1   8 -15  743.17  204.60
  -1   8 -15  829.90  226.89
  -1   8 -15  688.54  188.81
  -1   8 -15  989.02  249.28
   1  -8  16   -4.70    9.51
   1  -8  16    0.48   13.07
  -1   8 -16   -4.78   11.73
  -1   8 -16   -0.19    9.47
  -1   8 -16   -0.48   12.68
  -1   8 -16    8.78   13.42
   1  -8  17  190.14   69.56
   1  -8  17  217.23   86.59
  -1   8 -17  265.59   79.06
  -1   8 -17  220.35   77.70
  -1   8 -17  233.45   79.70
  -1   8 -17  343.19   98.09
   1  -8  18  142.61   58.33
   1  -8  18  322.38   93.10
  -1   8 -18  278.46   91.29
  -1   8 -18  179.82   71.29
   1  -8  19  250.66   70.18
   1  -8  19   93.47   55.04
  -1   8 -19  136.68   52.64
  -1   8 -19  234.08   79.98
  -1   8 -19  149.97   62.56
   1  -8  20  107.86   39.76
   1  -8  20   87.64   45.82
  -1   8 -20   64.36   34.52
  -1   8 -20   86.51   44.17
  -1   8 -20   78.45   43.83
  -1   8 -20   52.71   41.55
   1  -8  21    3.08   13.34
  -1   8 -21    8.18   13.66
  -1   8 -21    3.64   18.66
  -1   8 -21    0.47   17.69
  -1   8 -21    4.98   15.22
   1  -8  22   -3.24   11.47
   1  -8  22    2.81   15.12
  -1   8 -22   -1.57   12.25
  -1   8 -22   10.45   15.05
  -1   8 -22    2.27   13.04
   1  -8  23   80.48   36.77
   1  -8  23   35.83   42.10
  -1   8 -23   74.61   35.08
  -1   8 -23   75.92   48.11
  -1   8 -23  100.82   50.09
   1  -8  24   76.93   39.75
   1  -8  24  117.86   64.04
  -1   8 -24  112.73   44.99
  -1   8 -24  122.95   67.16
  -1   8 -24  165.20   63.40
  -1   8 -24   67.09   52.62
   1  -8  25  561.94  150.38
   1  -8  25  801.29  245.33
  -1   8 -25  318.63  109.68
  -1   8 -25  628.21  204.11
  -1   8 -25  419.09  158.21
  -1   8 -25  356.29  165.18
   1  -8  26  140.89   57.33
  -1   8 -26  165.41   59.51
  -1   8 -26  153.38   79.04
  -1   8 -26  153.66   76.16
  -1   8 -26   73.66   57.70
   1  -7 -26   96.50   55.09
   1  -7 -26   52.19   45.72
  -1   7  26   89.00   55.26
   1  -7 -25  130.64   75.65
   1  -7 -25   88.89   56.05
   1  -7 -25  109.67   57.01
  -1   7  25   83.71   56.24
   1  -7 -24  287.67  128.14
   1  -7 -24  382.46  122.07
   1  -7 -24  248.56   99.09
  -1   7  24  211.63  101.99
   1  -7 -23   19.92   16.60
   1  -7 -23   -3.17   11.05
   1  -7 -23   10.03   13.05
  -1   7  23    0.48    2.35
  -1   7  23    0.11    2.13
  -1   7  23   -1.70    2.24
  -1   7  23    8.28   13.26
   1  -7 -22   12.63   16.81
   1  -7 -22   -1.63   13.65
   1  -7 -22    3.79   15.31
  -1   7  22    2.70    3.29
  -1   7  22    0.95    3.31
  -1   7  22   10.57   17.19
   1  -7 -21   59.22   38.58
   1  -7 -21   59.45   32.19
   1  -7 -21   33.05   30.77
  -1   7  21   33.32   11.70
  -1   7  21   31.10   10.80
  -1   7  21   39.76   33.89
   1  -7 -20  551.68  165.08
   1  -7 -20  368.95  122.66
   1  -7 -20  456.71  137.21
  -1   7  20  331.22   65.49
  -1   7  20  386.31  130.77
   1  -7 -19  254.13   73.90
   1  -7 -19  160.69   62.13
  -1   7  19  176.12   32.13
  -1   7  19  116.36   29.81
   1  -7 -18  182.55   60.06
  -1   7  18   62.61   16.28
  -1   7  18   78.74   21.13
  -1   7  18   48.25   35.87
   1  -7 -17   -6.02   17.85
   1  -7 -17    5.43   15.11
   1  -7 -17   -5.46   16.89
  -1   7  17    4.51    4.58
  -1   7  17   10.21   15.04
   1  -7 -16  161.75   69.86
   1  -7 -16  104.13   52.72
   1  -7 -16  200.24   66.73
  -1   7  16  147.92   29.09
  -1   7  16  154.71   61.14
   1  -7 -15  848.00  249.73
   1  -7 -15 1501.02  311.31
   1  -7 -15  867.04  235.19
  -1   7  15 1104.97  176.84
  -1   7  15  706.16  207.48
   1  -7 -14  422.81  135.18
   1  -7 -14  492.23  125.97
   1  -7 -14  407.03  122.13
  -1   7  14  473.77   81.18
  -1   7  14  554.89  142.16
   1  -7 -13  970.90  236.20
   1  -7 -13  679.80  169.34
   1  -7 -13  706.17  182.65
  -1   7  13  716.28  181.12
   1  -7 -12  220.19   85.73
   1  -7 -12  284.25   79.52
   1  -7 -12  468.96  107.34
  -1   7  12  490.98  113.35
   1  -7 -11   38.80   29.52
   1  -7 -11   61.81   27.07
   1  -7 -11   43.77   26.28
  -1   7  11   54.37   23.79
   1  -7 -10  340.00   98.08
   1  -7 -10  355.90   81.98
   1  -7 -10  292.47   82.46
  -1   7  10  363.83   72.49
  -1   7  10  270.13   75.68
   1  -7  -9  222.63   68.49
   1  -7  -9  255.73   62.15
   1  -7  -9  199.42   61.37
  -1   7   9  293.22   60.61
  -1   7   9  268.97   71.89
   1  -7  -8   37.63   22.08
   1  -7  -8   53.40   20.89
   1  -7  -8   28.44   20.15
  -1   7   8   69.27   20.16
  -1   7   8   37.97   24.67
   1  -7  -7  131.97   39.41
   1  -7  -7   94.31   30.21
   1  -7  -7  157.63   44.00
  -1   7   7  185.33   42.63
  -1   7   7  184.85   48.78
   1  -7  -6   11.90    8.81
   1  -7  -6   20.81   14.96
  -1   7   6   13.21   10.92
  -1   7   6    8.60   12.00
  -1   7   6    8.78   15.55
   1  -7  -5    4.90   12.82
   1  -7  -5   16.61   10.61
   1  -7  -5   13.62   14.25
  -1   7   5   12.61   11.28
  -1   7   5   17.33   12.60
   1  -7  -4 2399.65  426.40
  -1   7   4 1642.70  332.44
   1  -7  -3 1357.48  282.70
   1  -7  -3 1503.75  284.38
  -1   7   3 1372.76  275.83
  -1   7   3 1689.94  267.26
   1  -7  -2 3268.27  746.57
   1  -7  -2 6485.44 1048.73
   1  -7  -2 4297.83  845.60
  -1   7   2 4271.13  884.96
  -1   7   2 4710.56  800.66
  -1   7   2 4561.63  884.65
   1  -7  -1  402.23   96.92
   1  -7  -1  411.91   67.70
   1  -7  -1  496.79   95.64
  -1   7   1  566.73  113.53
  -1   7   1  410.83   66.87
  -1   7   1  430.02   90.34
   1  -7   0    5.05   13.26
   1  -7   0    2.07    5.86
  -1   7   0    7.98   12.60
  -1   7   0    3.38    6.01
  -1   7   0    5.28   11.16
   1  -7   1  839.14  178.79
  -1   7  -1 1034.05  199.32
  -1   7  -1  703.31  110.94
  -1   7  -1  767.67  145.71
   1  -7   2   93.49   39.32
   1  -7   2  107.70   23.03
  -1   7  -2  111.73   34.51
  -1   7  -2  101.79   21.22
  -1   7  -2  120.12   34.00
   1  -7   3  246.05   68.19
   1  -7   3  332.78   73.89
  -1   7  -3  284.59   47.62
  -1   7  -3  305.12   64.52
   1  -7   4  143.37   30.47
   1  -7   4  149.10   48.57
  -1   7  -4  212.00   55.44
  -1   7  -4  152.69   30.07
  -1   7  -4  164.22   39.89
   1  -7   5 1360.86  271.32
   1  -7   5  936.61  169.52
   1  -7   5 1117.03  224.17
  -1   7  -5 1841.27  342.63
  -1   7  -5  951.19  206.85
   1  -7   6  369.38   92.36
   1  -7   6  400.43   90.99
  -1   7  -6  451.67  107.63
  -1   7  -6  328.64   65.09
  -1   7  -6  352.16   86.20
   1  -7   7   37.94   23.88
   1  -7   7   40.63   21.80
  -1   7  -7   36.33   28.85
  -1   7  -7   42.49   17.85
  -1   7  -7   50.09   23.65
   1  -7   8   70.21   31.17
   1  -7   8  102.25   34.01
  -1   7  -8  133.79   45.40
  -1   7  -8  109.63   34.74
   1  -7   9  231.05   61.00
   1  -7   9  168.68   46.54
   1  -7   9  140.55   49.70
  -1   7  -9  260.69   67.01
  -1   7  -9  182.66   47.35
  -1   7  -9  225.88   60.16
   1  -7  10   26.66   18.18
   1  -7  10   14.37   15.28
   1  -7  10   25.32   17.09
  -1   7 -10   25.95   20.25
  -1   7 -10   26.48   14.98
  -1   7 -10   24.90   17.63
   1  -7  11   26.48   17.50
   1  -7  11   15.69   14.85
   1  -7  11   14.76   15.67
  -1   7 -11   24.01   17.17
  -1   7 -11   41.38   21.40
  -1   7 -11   12.36   16.68
   1  -7  12  897.86  230.32
   1  -7  12 1248.40  281.33
  -1   7 -12 1395.00  300.48
  -1   7 -12  968.20  247.28
  -1   7 -12 1082.87  249.17
  -1   7 -12 2457.17  424.16
   1  -7  13   24.06   21.35
   1  -7  13   32.79   22.29
  -1   7 -13   41.43   21.12
  -1   7 -13   27.35   22.89
  -1   7 -13   39.76   21.44
  -1   7 -13   33.83   21.64
   1  -7  14    9.07   13.42
   1  -7  14    7.61   16.90
  -1   7 -14   17.94   16.88
  -1   7 -14    2.58   16.37
  -1   7 -14   14.77   15.94
  -1   7 -14    9.22   17.37
   1  -7  15  107.71   45.11
   1  -7  15  115.21   47.74
  -1   7 -15  103.74   46.07
  -1   7 -15  205.63   62.91
  -1   7 -15  148.94   51.68
  -1   7 -15  114.41   50.88
   1  -7  16  517.93  144.74
  -1   7 -16  597.26  162.10
  -1   7 -16  757.99  198.26
  -1   7 -16  709.00  180.52
  -1   7 -16  743.69  190.78
   1  -7  17  795.57  196.29
   1  -7  17  445.00  161.72
  -1   7 -17  724.58  187.10
  -1   7 -17  960.61  238.77
  -1   7 -17  912.75  221.60
  -1   7 -17  942.82  230.97
   1  -7  18   14.09   13.42
   1  -7  18   -0.22   18.51
  -1   7 -18   12.16   13.22
  -1   7 -18   11.28   18.50
  -1   7 -18    6.58   19.35
  -1   7 -18    9.38   19.65
   1  -7  19   14.60   17.23
   1  -7  19   10.74   24.70
  -1   7 -19   29.63   18.33
   1  -7  20    4.00    8.85
   1  -7  20    3.16   12.78
  -1   7 -20   -0.31   10.89
  -1   7 -20    1.89   15.46
  -1   7 -20   -6.84   14.25
   1  -7  21   -2.25   11.89
  -1   7 -21    1.99   11.47
  -1   7 -21   12.81   17.51
  -1   7 -21   11.60   14.75
  -1   7 -21   12.43   14.72
   1  -7  22    3.78   11.97
   1  -7  22   14.70   19.96
  -1   7 -22    4.50    9.43
  -1   7 -22    3.62   16.07
  -1   7 -22   11.37   17.57
   1  -7  23    8.52   12.33
   1  -7  23   21.04   23.49
  -1   7 -23    9.19   12.10
  -1   7 -23   21.90   26.40
  -1   7 -23    4.77   16.56
  -1   7 -23   10.78   18.36
   1  -7  24   12.25   14.64
   1  -7  24    3.95   25.10
  -1   7 -24    9.93   15.48
  -1   7 -24   15.31   25.84
  -1   7 -24   26.32   21.21
  -1   7 -24    4.15   18.77
   1  -7  25  615.07  178.06
   1  -7  25  550.45  215.79
  -1   7 -25  488.25  160.63
  -1   7 -25 1043.62  301.40
  -1   7 -25  926.24  250.93
  -1   7 -25  708.12  227.78
   1  -7  26   39.07   24.75
   1  -7  26   67.81   45.91
  -1   7 -26   52.77   28.62
  -1   7 -26   91.06   55.36
  -1   7 -26   71.09   42.41
  -1   7 -26   38.15   41.95
   1  -6 -26   73.73   54.14
   1  -6 -26   46.90   40.53
   1  -6 -26   65.43   44.45
  -1   6  26   61.41   46.45
   1  -6 -25   60.60   52.12
   1  -6 -25   57.94   36.88
   1  -6 -25   59.13   38.48
  -1   6  25   53.85   45.04
   1  -6 -24  582.28  198.57
   1  -6 -24  671.43  186.01
   1  -6 -24  379.61  140.44
  -1   6  24  371.90  146.41
   1  -6 -23   62.94   49.14
   1  -6 -23   59.29   38.95
   1  -6 -23   53.06   30.93
  -1   6  23   45.51   41.08
   1  -6 -22   20.71   25.33
   1  -6 -22   21.07   22.19
   1  -6 -22   26.15   25.12
  -1   6  22   13.74    4.95
  -1   6  22   18.93   22.62
   1  -6 -21   14.30   19.19
   1  -6 -21   11.13   15.51
   1  -6 -21    8.16   16.54
  -1   6  21    2.90    2.94
  -1   6  21   -0.12    3.03
  -1   6  21    7.01   11.56
   1  -6 -20    7.58   14.80
   1  -6 -20    9.76   18.23
  -1   6  20    2.89    3.38
  -1   6  20    2.70    3.71
   1  -6 -19   97.77   41.90
  -1   6  19   31.60   11.65
  -1   6  19   31.50   10.67
  -1   6  19   55.00   33.62
   1  -6 -18  507.16  185.39
   1  -6 -18  930.01  234.18
   1  -6 -18  943.01  233.16
  -1   6  18  760.26  117.83
  -1   6  18  862.90  230.98
   1  -6 -17  458.99  126.89
   1  -6 -17  378.75  102.79
   1  -6 -17  263.81   88.91
  -1   6  17  301.41   46.42
  -1   6  17  202.68   41.15
  -1   6  17  160.52   75.70
   1  -6 -16  343.25  127.89
   1  -6 -16  503.10  137.35
   1  -6 -16  710.72  162.63
  -1   6  16  700.44   94.60
  -1   6  16  369.14   72.38
  -1   6  16  470.82  136.53
   1  -6 -15  124.98   51.92
   1  -6 -15  134.22   44.19
   1  -6 -15   91.09   39.24
  -1   6  15   88.12   18.20
  -1   6  15   69.04   19.84
  -1   6  15   98.90   39.30
   1  -6 -14   42.58   32.77
   1  -6 -14   50.40   25.85
   1  -6 -14   41.44   25.94
  -1   6  14   41.36   12.94
  -1   6  14   38.62   26.97
   1  -6 -13   25.03   20.96
   1  -6 -13    4.18   15.79
   1  -6 -13   20.75   19.95
  -1   6  13   16.77    7.06
  -1   6  13   19.22    8.91
  -1   6  13   15.39   17.63
   1  -6 -12   38.89   26.45
   1  -6 -12   42.16   22.97
   1  -6 -12   29.55   24.74
  -1   6  12   54.50   13.70
  -1   6  12   39.12   13.18
  -1   6  12   36.17   21.57
   1  -6 -11  186.46   52.33
   1  -6 -11  131.57   38.88
   1  -6 -11   65.88   33.54
  -1   6  11   98.96   22.22
  -1   6  11   90.15   23.34
  -1   6  11  129.85   42.10
   1  -6 -10   49.87   31.53
   1  -6 -10   61.91   26.71
   1  -6 -10  130.79   35.75
  -1   6  10   46.86   17.34
  -1   6  10   93.52   31.63
   1  -6  -9  120.13   42.63
   1  -6  -9   90.98   32.57
   1  -6  -9   89.22   31.18
  -1   6   9  105.82   23.70
  -1   6   9  107.15   36.49
   1  -6  -8 1565.87  319.37
   1  -6  -8 1426.09  284.20
   1  -6  -8 1475.43  308.06
  -1   6   8 1562.29  258.23
  -1   6   8 1915.80  369.51
   1  -6  -7  171.42   44.40
   1  -6  -7  195.87   40.98
   1  -6  -7   81.31   33.10
  -1   6   7  127.27   29.26
  -1   6   7  121.75   40.93
   1  -6  -6   -4.95    6.46
   1  -6  -6   -3.32    6.63
   1  -6  -6    2.52   12.02
  -1   6   6    2.12   11.34
   1  -6  -5    2.39    7.99
  -1   6   5   -0.51    8.88
   1  -6  -4  803.91  163.82
  -1   6   4 1100.53  180.81
  -1   6   4 1235.57  217.49
   1  -6  -3 3031.57  501.87
   1  -6  -3 3573.83  633.19
  -1   6   3 3489.93  625.04
  -1   6   3 2666.01  468.65
   1  -6  -2 5803.29 1107.57
   1  -6  -2 6346.36 1283.94
  -1   6   2 9429.50 1816.81
  -1   6   2 9136.97 1578.20
   1  -6  -1  262.69   38.87
   1  -6  -1  184.91   41.70
  -1   6   1  110.92   38.65
   1  -6   0  545.49   85.71
   1  -6   0  506.54  101.87
  -1   6   0  736.46  139.02
  -1   6   0  903.05  118.67
  -1   6   0  627.60  111.35
   1  -6   1 1247.33  253.73
   1  -6   1 1464.06  213.06
  -1   6  -1 1109.05  235.62
  -1   6  -1 1674.73  229.38
  -1   6  -1 1442.14  251.75
   1  -6   2   90.21   29.28
   1  -6   2   61.52   15.78
  -1   6  -2   60.29   13.74
  -1   6  -2   49.97   20.06
   1  -6   3 5967.61 1244.21
   1  -6   3 5923.28 1056.65
  -1   6  -3 5707.21 1203.21
  -1   6  -3 6559.91 1116.16
  -1   6  -3 5511.88 1091.93
   1  -6   4    7.55    9.74
   1  -6   4    0.96    4.95
   1  -6   4    5.70    7.29
  -1   6  -4   10.51   12.65
  -1   6  -4   -0.90    6.55
  -1   6  -4    5.78    9.55
   1  -6   5   64.70   27.93
   1  -6   5   47.33   20.07
   1  -6   5   54.63   20.04
  -1   6  -5   64.42   25.82
  -1   6  -5   49.20   15.59
  -1   6  -5   61.94   26.98
   1  -6   6  409.08   86.02
   1  -6   6  271.17   63.02
  -1   6  -6  321.46   79.22
  -1   6  -6  227.24   60.99
   1  -6   7 2434.34  543.66
   1  -6   7 3339.10  651.93
  -1   6  -7 2893.57  626.28
  -1   6  -7 4377.92  726.00
  -1   6  -7 3183.71  633.73
   1  -6   8 4105.74  875.84
   1  -6   8 4952.13 1017.67
   1  -6   8 3974.73  883.87
  -1   6  -8 3747.11  828.09
  -1   6  -8 4045.88  838.78
   1  -6   9   28.23   17.53
   1  -6   9   15.92   15.52
   1  -6   9   22.71   13.11
  -1   6  -9   28.87   18.33
  -1   6  -9   35.84   17.26
  -1   6  -9   25.64   16.67
   1  -6  10  142.28   42.70
   1  -6  10  134.03   40.42
  -1   6 -10   76.57   36.52
  -1   6 -10  167.11   43.40
  -1   6 -10  116.88   36.39
   1  -6  11  489.05  123.55
   1  -6  11  558.25  133.60
  -1   6 -11  564.64  135.42
  -1   6 -11  720.58  155.35
  -1   6 -11  643.17  140.16
  -1   6 -11  677.96  143.92
   1  -6  12   44.08   26.18
   1  -6  12   45.16   28.70
  -1   6 -12   83.28   30.07
  -1   6 -12   97.65   34.02
  -1   6 -12   52.00   29.05
  -1   6 -12  167.14   41.48
   1  -6  13    0.28    8.53
   1  -6  13   -0.36   10.09
  -1   6 -13   -0.18    8.96
  -1   6 -13    8.14    9.79
  -1   6 -13   -5.30    7.88
  -1   6 -13   -2.75    9.73
   1  -6  14 1642.26  412.46
  -1   6 -14 2033.80  429.47
  -1   6 -14 2034.01  472.73
  -1   6 -14 2503.78  511.44
  -1   6 -14 1318.93  362.96
   1  -6  15   11.75   14.30
   1  -6  15   28.37   20.03
  -1   6 -15    0.86   11.50
  -1   6 -15    6.50   15.90
  -1   6 -15   22.75   17.16
  -1   6 -15   19.08   18.35
   1  -6  16   84.74   34.68
   1  -6  16   97.95   39.23
  -1   6 -16   62.38   28.36
  -1   6 -16   92.10   44.95
  -1   6 -16   63.24   32.81
  -1   6 -16   45.84   36.96
   1  -6  17 4587.48 1064.10
   1  -6  17 5226.16 1287.95
  -1   6 -17 4118.79  997.98
  -1   6 -17 4409.61 1162.47
  -1   6 -17 4364.12 1052.60
  -1   6 -17 4991.98 1225.94
   1  -6  18   -5.06   10.34
   1  -6  18   13.12   16.81
  -1   6 -18    7.07   10.14
  -1   6 -18   21.92   18.95
  -1   6 -18    5.47   11.56
  -1   6 -18   -4.25   14.21
   1  -6  19    8.03   11.74
   1  -6  19    9.46   16.85
  -1   6 -19    5.14    9.84
  -1   6 -19    4.95   19.25
  -1   6 -19   -3.79   13.30
   1  -6  20  114.85   41.65
   1  -6  20  119.89   52.66
  -1   6 -20   89.62   35.97
  -1   6 -20  140.37   64.44
   1  -6  21   65.46   33.17
  -1   6 -21  119.16   38.46
  -1   6 -21  114.13   56.22
  -1   6 -21  101.00   49.76
   1  -6  22   90.71   34.40
   1  -6  22   33.02   41.59
  -1   6 -22  109.75   35.38
  -1   6 -22  125.19   46.60
  -1   6 -22   46.60   38.47
   1  -6  23    4.58    9.99
   1  -6  23   15.62   22.33
  -1   6 -23   11.50   12.59
  -1   6 -23    7.84   24.79
  -1   6 -23    7.56   18.72
   1  -6  24   -3.81    8.42
   1  -6  24    5.42   15.36
  -1   6 -24    2.75    7.85
  -1   6 -24    3.87   16.85
  -1   6 -24    6.42   14.70
   1  -6  25   41.22   20.50
   1  -6  25   37.48   35.26
  -1   6 -25   33.64   18.24
  -1   6 -25   25.45   36.62
  -1   6 -25   20.85   32.21
   1  -6  26   -0.96    8.28
   1  -6  26    3.29   16.92
  -1   6 -26    1.18    7.56
  -1   6 -26   13.42   21.38
  -1   6 -26    5.78   16.72
   1  -6  27   27.41   20.73
   1  -6  27   33.57   34.20
   1  -6  27   21.61   24.39
  -1   6 -27   43.23   20.68
  -1   6 -27   51.17   44.02
  -1   6 -27   16.37   34.06
   1  -5 -27   27.53   40.39
   1  -5 -27   66.40   43.04
   1  -5 -27   49.54   34.54
  -1   5  27   32.30   35.05
   1  -5 -26   13.58   22.19
   1  -5 -26   11.15   16.99
   1  -5 -26   -6.23   18.62
  -1   5  26   -2.13   21.84
   1  -5 -25  182.63   78.13
   1  -5 -25  147.21   60.22
   1  -5 -25   70.84   46.35
  -1   5  25   53.34   44.71
   1  -5 -24  400.90  152.04
   1  -5 -24  345.65  120.63
   1  -5 -24  269.07  110.46
  -1   5  24  392.13  137.46
   1  -5 -23   24.93   27.58
   1  -5 -23    7.65   20.59
   1  -5 -23    3.94   19.06
  -1   5  23   11.44   18.85
   1  -5 -22    1.24   18.45
   1  -5 -22    0.08   14.22
   1  -5 -22    3.81   13.36
  -1   5  22   -0.79    1.55
  -1   5  22  -12.98   12.57
   1  -5 -21  136.01   71.23
   1  -5 -21  169.63   68.57
   1  -5 -21  200.57   71.22
   1  -5 -20   -3.80   10.26
  -1   5  20    0.86    2.08
   1  -5 -19  268.35   98.85
  -1   5  19  184.74   31.53
  -1   5  19  320.28   97.21
   1  -5 -18   13.70   32.52
   1  -5 -18   54.24   24.48
   1  -5 -18   19.14   21.93
  -1   5  18   25.88    8.16
  -1   5  18   26.23   26.70
   1  -5 -17  196.83   71.42
   1  -5 -17  166.52   61.18
   1  -5 -17  163.64   58.13
  -1   5  17  150.98   24.42
  -1   5  17  114.27   22.00
  -1   5  17  136.38   57.30
   1  -5 -16  702.82  196.71
   1  -5 -16  565.83  160.15
  -1   5  16  741.62  100.35
  -1   5  16  607.20   93.46
  -1   5  16  520.13  154.65
   1  -5 -15  763.69  179.61
   1  -5 -15  462.20  120.14
   1  -5 -15  592.27  138.74
  -1   5  15  428.97   62.51
  -1   5  15  316.00  104.39
   1  -5 -14  207.31   74.43
   1  -5 -14  262.79   73.14
   1  -5 -14  315.35   78.24
  -1   5  14  190.80   31.48
  -1   5  14  226.47   38.00
  -1   5  14  322.85   82.86
   1  -5 -13  281.60  101.36
   1  -5 -13  723.27  143.58
   1  -5 -13  513.60  121.05
  -1   5  13  430.00   61.53
  -1   5  13  413.09   65.30
  -1   5  13  385.03  104.28
   1  -5 -12  973.84  209.32
   1  -5 -12  939.14  187.26
   1  -5 -12  660.92  156.10
  -1   5  12  584.94   88.19
  -1   5  12  719.58  108.85
  -1   5  12  506.26  133.50
   1  -5 -11 1411.78  321.38
   1  -5 -11 1183.96  260.93
   1  -5 -11 1486.57  300.03
  -1   5  11 1098.81  166.87
  -1   5  11 1776.23  335.98
   1  -5 -10  699.27  193.66
   1  -5 -10 1441.79  259.04
   1  -5 -10 1225.63  238.28
  -1   5  10  857.72  131.22
  -1   5  10 1022.62  158.52
  -1   5  10 1253.60  242.92
   1  -5  -9   56.79   30.64
   1  -5  -9   47.71   19.59
   1  -5  -9   40.34   22.91
  -1   5   9   49.80   13.81
  -1   5   9   42.83   13.33
  -1   5   9   58.87   26.42
   1  -5  -8   13.63   12.42
   1  -5  -8   -1.12    8.31
   1  -5  -8   -9.94    9.63
  -1   5   8    3.03    5.51
  -1   5   8    3.53    5.76
  -1   5   8    6.38    9.01
   1  -5  -7    1.53    9.18
   1  -5  -7    0.44    8.54
   1  -5  -7   -0.72    9.67
  -1   5   7   -2.67    5.14
  -1   5   7   -0.98    9.67
   1  -5  -6  193.32   39.77
   1  -5  -6  207.50   47.28
   1  -5  -6  213.43   48.53
  -1   5   6  271.73   47.34
  -1   5   6  227.42   54.30
   1  -5  -5  300.82   52.97
   1  -5  -5  245.53   58.27
  -1   5   5  299.64   52.17
  -1   5   5  191.84   51.21
   1  -5  -4 2255.79  369.39
   1  -5  -4 1566.87  293.28
  -1   5   4 1874.04  319.03
  -1   5   4 2507.64  388.66
   1  -5  -3 8338.80 1517.97
   1  -5  -3 4788.39  919.32
   1  -5  -3 6202.80 1187.90
  -1   5   310175.90 1676.46
   1  -5  -2 1643.19  300.95
  -1   5   2 1717.06  259.87
   1  -5  -1  572.25  109.99
   1  -5  -1  519.13   77.65
  -1   5   1  508.71   72.96
   1  -5   0 1485.98  246.46
   1  -5   0 1078.93  157.41
   1  -5   1 1704.38  243.41
  -1   5  -1 1582.63  225.78
  -1   5  -2   70.21   15.75
  -1   5  -3 1378.36  257.00
  -1   5  -3 1126.69  172.95
  -1   5  -4   66.65   30.16
   1  -5   5  452.95   80.74
   1  -5   5  314.82   68.72
  -1   5  -5  326.27   81.81
  -1   5  -5  341.52   60.36
  -1   5  -5  367.10   73.98
   1  -5   6  448.74  102.46
   1  -5   6  541.54  106.92
  -1   5  -6  775.60  140.18
  -1   5  -6  519.82   91.75
  -1   5  -6  533.99  109.18
   1  -5   7  110.81   34.49
   1  -5   7  108.13   34.66
  -1   5  -7  123.89   37.25
  -1   5  -7   98.48   29.52
  -1   5  -7  121.63   34.73
   1  -5   8 1601.92  348.14
   1  -5   8 2519.62  470.57
   1  -5   8 2361.48  431.06
  -1   5  -8 2133.04  426.30
  -1   5  -8 2523.80  461.69
   1  -5   9   14.52   11.86
   1  -5   9    3.72   11.35
  -1   5  -9   14.80   12.43
  -1   5  -9    3.75   12.33
  -1   5  -9    0.03   12.30
  -1   5  -9   18.13   13.03
   1  -5  10   60.27   22.52
   1  -5  10   38.34   26.00
  -1   5 -10   46.19   25.70
  -1   5 -10   74.01   26.77
  -1   5 -10   62.39   21.96
   1  -5  11   88.05   32.54
   1  -5  11   74.67   34.42
  -1   5 -11  126.68   37.29
  -1   5 -11  123.50   42.48
  -1   5 -11  102.37   36.79
  -1   5 -11  140.72   39.95
   1  -5  12   62.87   25.81
   1  -5  12   97.42   36.62
  -1   5 -12   73.87   26.90
  -1   5 -12   71.85   32.62
  -1   5 -12   69.33   28.00
  -1   5 -12   82.55   31.92
   1  -5  13  330.71  102.03
  -1   5 -13  367.49   92.24
  -1   5 -13  614.83  141.14
  -1   5 -13  441.39  104.34
  -1   5 -13  563.97  125.93
   1  -5  14 1107.70  237.09
   1  -5  14 1719.45  360.17
  -1   5 -14 1341.84  266.94
  -1   5 -14 1144.91  287.20
  -1   5 -14 1098.68  246.49
  -1   5 -14  867.68  231.61
   1  -5  15    3.03    9.44
   1  -5  15   11.23   17.23
  -1   5 -15    8.99   10.06
  -1   5 -15   11.68   18.32
  -1   5 -15    8.29   13.72
  -1   5 -15    2.65   15.42
   1  -5  16  222.27   62.37
   1  -5  16  337.38   90.14
  -1   5 -16  153.54   52.84
  -1   5 -16  377.64   99.29
  -1   5 -16  194.03   69.24
   1  -5  17  382.52   90.62
   1  -5  17  303.51  100.11
   1  -5  17  336.13   89.42
  -1   5 -17  201.06   87.93
  -1   5 -17  405.11  110.39
   1  -5  18  143.98   45.59
   1  -5  18  120.09   57.96
   1  -5  18  133.72   52.69
  -1   5 -18  141.54   42.97
  -1   5 -18  203.97   76.62
  -1   5 -18  198.04   66.77
   1  -5  19  125.50   37.39
   1  -5  19  154.47   61.13
   1  -5  19   85.20   39.02
  -1   5 -19   54.37   25.59
  -1   5 -19  197.19   65.84
  -1   5 -19  115.37   49.43
   1  -5  20   22.27   14.48
   1  -5  20   46.55   28.60
   1  -5  20   28.71   22.55
  -1   5 -20    7.81   14.42
   1  -5  21    9.48   11.05
  -1   5 -21    5.05   11.68
  -1   5 -21   18.72   21.01
  -1   5 -21    2.83   19.60
   1  -5  22   -0.91    7.74
   1  -5  22   -7.60   15.50
   1  -5  22    9.50   13.18
  -1   5 -22   -3.75    6.67
  -1   5 -22    2.96   11.79
   1  -5  23   12.27   11.98
   1  -5  23   12.54   24.88
   1  -5  23   27.62   21.44
  -1   5 -23   10.70   22.05
   1  -5  24    2.73    7.11
   1  -5  24   -4.15   15.33
   1  -5  24    2.04   13.38
  -1   5 -24    0.85    6.39
  -1   5 -24    3.13   17.34
  -1   5 -24    1.64   14.86
   1  -5  25   99.25   37.75
   1  -5  25   85.12   57.40
   1  -5  25  173.54   61.54
  -1   5 -25   74.04   30.16
  -1   5 -25  178.98   77.80
  -1   5 -25   60.72   49.90
   1  -5  26  102.99   49.10
   1  -5  26   55.33   35.19
  -1   5 -26   52.40   22.99
  -1   5 -26   49.35   45.16
  -1   5 -26   32.30   34.73
   1  -5  27  120.14   44.31
   1  -5  27  135.37   80.57
   1  -5  27  132.95   59.88
  -1   5 -27  187.50   52.52
  -1   5 -27   90.94   64.27
  -1   5 -27   60.31   55.08
   1  -4 -27  259.01  112.04
   1  -4 -27  204.27   86.78
  -1   4  27  175.40   86.51
   1  -4 -26   22.57   29.77
   1  -4 -26    5.08   18.32
  -1   4  26    8.66   22.65
   1  -4 -25   17.43   27.97
   1  -4 -25   15.52   22.30
   1  -4 -25   10.83   21.74
  -1   4  25    5.15   22.22
   1  -4 -24   26.83   37.03
   1  -4 -24   20.33   26.01
   1  -4 -24   35.23   28.79
   1  -4 -23   -0.57   18.36
   1  -4 -23    1.18   13.87
   1  -4 -23    5.14   14.03
  -1   4  23   -1.62   14.53
   1  -4 -22  174.65   73.14
   1  -4 -22  122.17   53.17
  -1   4  22  108.60   58.32
  -1   4  22  120.00   61.68
  -1   4  21   58.93   42.33
  -1   4  20   52.44    9.24
  -1   4  20  113.07   50.66
   1  -4 -19   -0.36   14.99
   1  -4 -19    2.95   14.21
  -1   4  19    1.00    1.98
  -1   4  19    3.72   14.53
   1  -4 -18  379.78  113.29
   1  -4 -18  259.46   83.30
  -1   4  18  162.27   71.58
  -1   4  18  277.74   89.02
   1  -4 -17   -6.52   16.65
   1  -4 -17    1.33   10.83
  -1   4  17    1.17    2.26
  -1   4  17  -10.99   15.46
  -1   4  17    0.32   13.85
   1  -4 -16 1546.75  342.34
   1  -4 -16 1139.52  254.48
  -1   4  16  695.01   99.95
  -1   4  16 1158.03  271.64
  -1   4  16  914.55  229.28
   1  -4 -15  247.63   99.69
   1  -4 -15  406.13  101.68
  -1   4  15  494.49  125.60
  -1   4  15  390.64  104.72
   1  -4 -14  336.12  117.04
   1  -4 -14  448.32  109.56
  -1   4  14  449.08   62.82
  -1   4  14  372.29  104.14
   1  -4 -13  310.81  108.98
   1  -4 -13  467.57  120.51
   1  -4 -13  788.54  156.94
  -1   4  13  587.48   76.96
  -1   4  13  588.68  138.60
   1  -4 -12   10.30   14.63
   1  -4 -12   12.89   14.31
   1  -4 -12    7.36   13.58
  -1   4  12   13.09    4.92
  -1   4  12   12.03    5.13
  -1   4  12   11.60   14.08
   1  -4 -11 1348.04  287.43
   1  -4 -11  724.61  180.30
   1  -4 -11 1290.28  251.45
  -1   4  11 1011.46  142.68
  -1   4  11 1244.32  240.78
   1  -4 -10   21.85   22.10
   1  -4 -10   35.41   18.02
   1  -4 -10   32.28   20.69
  -1   4  10   27.37    8.48
  -1   4  10   39.58   17.27
   1  -4  -9   27.36   20.13
   1  -4  -9   12.33   13.33
   1  -4  -9    7.07   13.04
  -1   4   9   11.15    5.83
  -1   4   9   15.19    6.71
  -1   4   9   15.89   14.77
   1  -4  -8  342.05   89.78
   1  -4  -8  440.76   84.43
   1  -4  -8  344.89   76.74
  -1   4   8  315.82   47.98
  -1   4   8  287.62   46.76
  -1   4   8  335.30   75.01
   1  -4  -7  724.10  121.94
   1  -4  -7  540.93  104.95
  -1   4   7  429.75   69.84
  -1   4   7  493.37  101.81
   1  -4  -6  360.39   77.57
  -1   4   6  409.43   63.22
   1  -4  -5 4857.09  852.89
  -1   4   5 5614.13  945.16
  -1   4   5 6321.88 1131.60
   1  -4  -4    8.73    7.46
   1  -4  -4    4.91    7.95
  -1   4   4    3.78    7.66
  -1   4   4   11.79   10.78
   1  -4  -318371.10 4324.02
  -1   4   322235.20 5153.37
  -1   4   329087.30 6448.40
  -1   4   326784.30 6157.59
   1  -4  -215302.50 3108.78
   1  -4  -213113.40 2576.12
   1  -4  -213311.60 2733.84
  -1   4   217111.70 3417.56
  -1   4   211394.70 2314.86
  -1   4   213074.20 2704.71
   1  -4  -1 1250.65  198.02
   1  -4  -1  914.14  140.97
   1  -4  -1 1108.44  176.41
  -1   4   1 1495.58  224.30
  -1   4   1 1317.45  171.69
   1  -4   014963.10 3324.14
   1  -4   015488.30 3102.40
   1  -4   016201.60 3412.80
  -1   4   017949.90 3848.09
   1  -4   1 2501.27  433.64
   1  -4   1 2870.63  399.94
   1  -4   1 2537.99  402.02
  -1   4  -1 2259.37  327.09
   1  -4   2 1442.48  217.22
   1  -4   2 1053.87  142.91
   1  -4   2 1136.42  181.40
  -1   4  -2  702.54  148.10
  -1   4  -2 1021.94  139.79
  -1   4  -2  929.60  155.45
   1  -4   3 5161.43  853.01
  -1   4  -3 4852.95  898.07
   1  -4   4    4.52    9.40
   1  -4   4    0.46    5.78
  -1   4  -4    0.21    5.12
  -1   4  -4    4.95    8.67
   1  -4   5 3217.23  607.07
   1  -4   5 4175.03  710.42
   1  -4   6  210.60   50.20
  -1   4  -6  362.52   68.26
  -1   4  -7    9.83   10.71
  -1   4  -7    8.83   12.02
  -1   4  -7    5.51   12.05
   1  -4   8 6914.50 1447.90
  -1   4  -8 5232.13 1138.48
  -1   4  -8 8279.07 1606.59
  -1   4  -8 7091.56 1399.67
   1  -4   9   11.94   16.14
  -1   4  -9   14.29   12.58
  -1   4  -9    8.03   16.05
  -1   4  -9    4.13   12.47
  -1   4  -9   13.64   14.10
   1  -4  10  345.61   74.80
   1  -4  10  440.28   93.73
  -1   4 -10  207.76   56.75
  -1   4 -10  281.40   74.69
  -1   4 -10  277.42   64.09
  -1   4 -10  261.97   67.29
   1  -4  11   27.69   15.54
   1  -4  11   41.30   22.21
  -1   4 -11   18.58   13.33
  -1   4 -11   21.00   21.34
  -1   4 -11   14.71   14.98
   1  -4  12   14.09   13.56
   1  -4  12   15.80   16.21
   1  -4  12   11.30   12.14
  -1   4 -12    3.59    8.43
  -1   4 -12    6.13   16.35
  -1   4 -12   13.09   12.69
   1  -4  13  142.74   41.33
   1  -4  13  210.72   60.81
   1  -4  13  128.31   40.52
  -1   4 -13  130.94   37.30
  -1   4 -13  226.56   62.86
  -1   4 -13  152.80   48.25
   1  -4  14  239.30   60.50
   1  -4  14  249.71   76.60
   1  -4  14  223.89   59.44
  -1   4 -14  183.47   48.45
  -1   4 -14  353.57   88.05
  -1   4 -14  197.24   63.36
   1  -4  15   22.47   19.09
   1  -4  15   36.71   22.93
  -1   4 -15   41.70   16.84
  -1   4 -15   58.92   29.99
  -1   4 -15   42.25   24.79
   1  -4  16   34.08   18.42
   1  -4  16   26.89   27.67
   1  -4  16   34.82   20.89
  -1   4 -16   40.00   27.57
  -1   4 -16   43.39   27.13
   1  -4  17   57.06   23.50
   1  -4  17   32.83   32.81
   1  -4  17   62.44   35.20
  -1   4 -17   75.17   26.02
  -1   4 -17   26.73   35.11
  -1   4 -17   68.98   35.41
   1  -4  18   74.75   38.85
   1  -4  18   46.86   32.31
  -1   4 -18   78.52   24.37
  -1   4 -18   42.38   37.22
  -1   4 -18   29.59   29.06
   1  -4  19  257.12   71.60
   1  -4  19  565.15  148.53
   1  -4  19  246.39   93.75
  -1   4 -19  567.08  111.59
  -1   4 -19  373.00  122.82
  -1   4 -19  301.26   98.04
   1  -4  20   -1.38    6.38
   1  -4  20   21.90   14.01
   1  -4  20   -3.60    9.88
  -1   4 -20    0.15    5.92
  -1   4 -20   -2.64   12.38
   1  -4  21   26.09   18.43
  -1   4 -21   30.69   14.12
  -1   4 -21   22.90   34.85
   1  -4  22   27.38   15.17
   1  -4  22   10.54   27.56
  -1   4 -22   28.78   14.76
  -1   4 -22   26.07   23.20
   1  -4  23   50.30   22.44
   1  -4  23   29.66   37.32
   1  -4  23   48.57   35.43
  -1   4 -23   50.80   20.58
  -1   4 -23   23.96   34.61
  -1   4 -23   55.30   36.86
   1  -4  24  148.64   51.95
   1  -4  24  167.33   82.08
   1  -4  24  186.01   76.21
  -1   4 -24  247.28   94.40
  -1   4 -24  211.59   86.24
   1  -4  25   16.64   14.96
   1  -4  25   27.25   31.52
   1  -4  25   11.58   23.09
  -1   4 -25   16.28   12.52
  -1   4 -25   23.78   30.20
  -1   4 -25   17.55   27.88
   1  -4  26   -0.84    8.92
   1  -4  26    0.72   16.09
   1  -4  26    9.54   17.07
  -1   4 -26    3.50    7.46
  -1   4 -26   -1.99   21.00
  -1   4 -26   12.42   19.97
   1  -4  27  107.38   36.51
   1  -4  27   48.26   58.40
   1  -4  27   52.59   50.00
  -1   4 -27  124.30   36.32
  -1   4 -27  204.11   79.41
  -1   4 -27   70.91   53.69
   1  -3 -27   19.04   37.95
   1  -3 -27   46.56   33.46
   1  -3 -27   27.77   29.25
  -1   3  27   33.22   33.07
   1  -3 -26   -9.03   16.08
   1  -3 -26    3.85   16.03
  -1   3  26   -1.84   17.73
  -1   3  26   -1.27   16.45
   1  -3 -25   44.04   32.40
   1  -3 -25   15.75   20.52
  -1   3  25   -3.12   24.08
  -1   3  25    9.38   23.65
   1  -3 -24   -4.25   19.43
  -1   3  24   31.22   22.77
  -1   3  24    0.80   19.49
   1  -3 -23    1.18    1.28
   1  -3 -23   -9.99   12.69
  -1   3  23    0.61    1.76
  -1   3  23   -0.30   13.64
  -1   3  23   13.74   13.41
   1  -3 -22   38.41   32.08
  -1   3  22   48.59   31.97
  -1   3  21   48.24   31.83
  -1   3  21   21.50   24.72
   1  -3 -20    6.33    2.57
   1  -3 -20   20.50   16.19
  -1   3  20    4.03    2.79
  -1   3  20   13.26   17.68
   1  -3 -19  298.94   96.31
  -1   3  19  393.83  117.16
  -1   3  19  342.78  111.04
   1  -3 -18  203.93   78.35
   1  -3 -18  156.35   63.58
  -1   3  18  265.06   83.49
  -1   3  18  208.88   74.70
   1  -3 -17  334.76   93.73
   1  -3 -17  213.08   69.19
  -1   3  17  232.62   78.12
  -1   3  17  130.55   62.23
   1  -3 -16  317.96   91.44
   1  -3 -16  231.76   67.00
  -1   3  16  172.64   24.88
  -1   3  16  230.60   77.08
  -1   3  16  215.12   69.33
   1  -3 -15    1.16    1.61
   1  -3 -15    0.63   13.45
   1  -3 -15    7.96    8.86
  -1   3  15   -0.39    1.24
  -1   3  15   -4.09    9.91
  -1   3  15   -3.41    9.73
   1  -3 -14 1314.38  166.72
   1  -3 -14 1076.64  303.81
   1  -3 -14 1989.91  391.23
  -1   3  14 1476.34  347.91
  -1   3  14 2078.81  415.14
   1  -3 -13  113.41   16.14
   1  -3 -13   94.53   46.57
   1  -3 -13  146.62   44.93
  -1   3  13  112.36   45.06
  -1   3  13  181.14   50.38
   1  -3 -12  217.26   74.03
   1  -3 -12  287.97   70.66
  -1   3  12  217.60   28.27
  -1   3  12  261.71   72.15
  -1   3  12  362.51   79.71
   1  -3 -11 2975.48  432.03
   1  -3 -11 5473.26 1073.80
   1  -3 -11 2845.03  623.72
  -1   3  11 3511.39  496.94
  -1   3  11 3705.64  763.50
   1  -3 -10   77.67   42.83
   1  -3 -10  167.76   43.97
  -1   3  10  136.80   16.71
  -1   3  10  140.87   40.08
   1  -3  -9   75.82   42.51
   1  -3  -9  130.13   41.28
   1  -3  -9  185.71   44.90
  -1   3   9  128.50   16.90
  -1   3   9  172.26   21.10
  -1   3   9  197.51   46.75
   1  -3  -8 1405.19  301.98
   1  -3  -8 1555.78  288.82
   1  -3  -8 1894.05  318.57
  -1   3   8 1496.67  177.44
  -1   3   8 1307.41  251.87
   1  -3  -7 1561.33  287.31
   1  -3  -7 1699.83  299.37
   1  -3  -6 2849.82  524.11
  -1   3   6 2954.34  513.45
   1  -3  -5  217.72   30.14
  -1   3   5  168.93   40.88
   1  -3  -4   63.87   15.56
   1  -3  -4   79.58   20.35
   1  -3  -4   88.24   23.36
  -1   3   4   87.90   15.12
  -1   3   4   88.81   22.22
  -1   3   4   69.65   21.73
   1  -3  -351851.6013652.90
   1  -3  -342787.7011555.00
   1  -3  -339670.9010913.70
  -1   3   350263.9013382.50
  -1   3   344436.7012098.70
   1  -3  -2  304.79   48.16
   1  -3  -2  230.15   40.50
   1  -3  -2  291.93   48.69
  -1   3   2  311.28   46.59
  -1   3   2  420.82   55.32
  -1   3   2  279.57   49.61
   1  -3  -1 3545.09  549.86
   1  -3  -1 2578.34  404.63
   1  -3  -1 3129.63  479.10
  -1   3   1 2985.65  496.00
  -1   3   1 4957.45  666.28
  -1   3   1 4040.35  588.81
   1  -3   015160.70 3165.08
   1  -3   020485.00 3860.20
   1  -3   016244.40 3247.07
  -1   3   013295.10 2888.83
   1  -3   1   18.27   10.93
   1  -3   1   12.52    6.77
   1  -3   1   13.72   10.88
   1  -3   2 3866.74  619.11
  -1   3  -2 3161.96  561.94
  -1   3  -2 4413.62  634.54
   1  -3   3  459.99   73.73
   1  -3   3  273.41   50.08
  -1   3  -3  313.39   58.25
  -1   3  -3  254.17   44.75
  -1   3  -3  379.12   58.86
   1  -3   4  387.69   74.36
   1  -3   4  420.52   76.60
  -1   3  -4  460.56   80.23
  -1   3  -4  371.81   66.46
   1  -3   5 3815.14  694.59
  -1   3  -5 4684.06  793.48
  -1   3  -5 3631.82  649.48
   1  -3   6   -0.51    6.96
   1  -3   6    4.63    7.07
  -1   3  -6   -1.65    6.79
  -1   3  -6   -0.50    6.96
   1  -3   7  252.79   47.44
  -1   3  -7  120.10   43.99
  -1   3  -7  216.79   46.45
   1  -3   8 2124.38  336.46
   1  -3   8 1323.75  277.20
   1  -3   8 1293.46  246.45
  -1   3  -8 1635.23  296.29
   1  -3   9  332.30   76.29
   1  -3   9  214.05   50.42
  -1   3  -9  308.37   72.96
  -1   3  -9  215.33   56.62
   1  -3  10 1171.05  260.69
   1  -3  10 1117.33  233.95
  -1   3 -10 1559.89  303.42
  -1   3 -10 1315.65  259.07
   1  -3  11 1513.95  334.27
   1  -3  11 1904.62  356.81
  -1   3 -11 1337.58  248.95
  -1   3 -11 1495.50  325.96
  -1   3 -11 1550.88  319.79
   1  -3  12   38.14   24.50
   1  -3  12   21.78   16.80
  -1   3 -12   25.97   11.32
  -1   3 -12   15.51   21.59
  -1   3 -12   16.23   18.45
   1  -3  13 2630.48  602.80
   1  -3  13 2534.17  532.08
  -1   3 -13 1974.62  409.65
  -1   3 -13 2677.70  587.98
  -1   3 -13 2566.64  549.27
   1  -3  14   47.93   19.09
   1  -3  14  104.79   38.08
   1  -3  14  106.74   32.28
  -1   3 -14   40.02   17.41
  -1   3 -14   59.61   31.66
  -1   3 -14   48.14   26.37
   1  -3  15   37.60   28.75
   1  -3  15  100.32   33.49
  -1   3 -15   58.03   21.18
  -1   3 -15   85.10   37.90
  -1   3 -15   59.98   30.38
   1  -3  16   34.86   16.77
   1  -3  16   44.25   27.65
   1  -3  16   44.97   25.52
  -1   3 -16   39.56   14.91
  -1   3 -16   49.09   32.11
  -1   3 -16   55.78   28.09
   1  -3  17  172.01   70.42
   1  -3  17  193.08   61.30
  -1   3 -17  178.85   72.14
  -1   3 -17  165.24   60.27
   1  -3  18 3334.12  752.72
   1  -3  18 4508.31 1242.04
   1  -3  18 3490.10  905.13
  -1   3 -18 3365.74  686.71
  -1   3 -18 3954.19 1004.11
  -1   3 -18 3885.72  928.31
   1  -3  19  287.42   70.14
   1  -3  19  208.06   81.25
   1  -3  19  218.77   77.49
  -1   3 -19  232.70   55.82
  -1   3 -19  246.20   90.09
  -1   3 -19  251.17   85.27
   1  -3  20  145.88   43.50
   1  -3  20  103.47   61.92
   1  -3  20  129.27   53.88
  -1   3 -20  118.79   34.97
  -1   3 -20  247.78   80.74
  -1   3 -20  193.22   67.62
  -1   3 -21   78.10   26.19
  -1   3 -21  123.98   51.62
   1  -3  22    5.71   15.57
  -1   3 -22   -2.36    5.40
  -1   3 -22   11.30   13.40
   1  -3  23    2.62    9.08
   1  -3  23    3.50   17.21
   1  -3  23   13.11   16.73
  -1   3 -23    2.66    7.44
  -1   3 -23    2.68   22.67
  -1   3 -23   11.87   17.85
   1  -3  24   75.17   28.83
   1  -3  24  127.82   60.78
   1  -3  24  114.66   49.90
  -1   3 -24   64.58   26.36
  -1   3 -24  123.00   61.74
  -1   3 -24   74.72   51.40
   1  -3  25   34.52   29.14
   1  -3  25   29.14   29.25
  -1   3 -25   28.32   17.98
  -1   3 -25   68.86   42.06
  -1   3 -25   30.34   32.34
   1  -3  26   81.21   62.57
   1  -3  26  113.09   56.83
  -1   3 -26  125.21   39.99
  -1   3 -26  127.32   70.98
  -1   3 -26  104.69   59.40
   1  -3  27  401.01  108.49
   1  -3  27  370.57  164.79
   1  -3  27  474.81  171.42
  -1   3 -27  473.59  113.62
  -1   3 -27  498.08  177.21
  -1   3 -27  348.01  151.41
   1  -3  28   72.46   57.52
  -1   3 -28  109.49   70.63
  -1   3 -28  136.04   70.23
   1  -2 -28   41.14   43.84
   1  -2 -28   29.49   29.72
  -1   2  28   15.07   35.70
  -1   2  28   43.62   33.28
   1  -2 -27   11.09    3.89
   1  -2 -27   29.26   33.56
   1  -2 -27   12.96   21.86
  -1   2  27   28.35   28.07
  -1   2  27    5.73   22.36
   1  -2 -26    7.42    3.22
   1  -2 -26   36.14   29.86
   1  -2 -26    4.56   18.76
  -1   2  26    6.12    3.66
  -1   2  26    4.61   23.54
  -1   2  26    9.73   17.68
   1  -2 -25  154.40   68.14
   1  -2 -25   75.14   45.69
  -1   2  25   72.98   50.58
  -1   2  25   88.47   50.49
   1  -2 -24    2.01    2.57
   1  -2 -24    6.59   21.16
   1  -2 -24    2.84   14.95
  -1   2  24   17.13   17.52
  -1   2  24   -4.30   13.00
   1  -2 -23   -1.11    2.15
   1  -2 -23   -4.58   15.51
   1  -2 -23    4.74   13.23
  -1   2  23   -3.07   11.99
  -1   2  23    4.46   12.56
   1  -2 -22  223.29   97.18
  -1   2  22  208.17   85.24
  -1   2  21   23.57   25.46
   1  -2 -20   56.68   39.60
   1  -2 -20   40.61   31.00
  -1   2  20   43.82   28.53
   1  -2 -19 1000.05  295.72
   1  -2 -19  933.07  242.21
  -1   2  19 1113.99  277.32
   1  -2 -18   90.22   55.12
   1  -2 -18  173.93   61.27
  -1   2  18  172.04   56.77
   1  -2 -17 2282.26  453.51
   1  -2 -17 1103.17  270.11
  -1   2  17  808.57  224.16
   1  -2 -16  130.54   17.88
   1  -2 -16   94.55   57.10
   1  -2 -16  149.64   49.47
  -1   2  16  149.57   22.89
  -1   2  16  161.51   57.57
   1  -2 -15   10.02    3.54
   1  -2 -15   15.99   19.78
   1  -2 -15   19.55   15.13
  -1   2  15    8.32    4.26
  -1   2  15    2.24   14.07
  -1   2  15   13.19   17.32
   1  -2 -14  224.12   62.82
   1  -2 -14  153.65   45.84
  -1   2  14  118.34   16.58
  -1   2  14  100.92   42.76
  -1   2  14  155.90   51.07
   1  -2 -13  350.04  100.54
   1  -2 -13  372.49   87.62
  -1   2  13  419.75  106.30
  -1   2  13  300.95   85.49
   1  -2 -12  204.17   22.90
   1  -2 -12  265.44   62.09
  -1   2  12  195.00   23.22
  -1   2  12  286.42   72.04
  -1   2  12  324.81   72.39
   1  -2 -11 2371.04  445.94
  -1   2  11 2048.87  248.83
  -1   2  11 1559.24  365.74
  -1   2  11 2619.64  493.31
   1  -2 -10 1073.95  111.83
   1  -2 -10 1316.53  241.46
  -1   2  10 1498.57  286.13
  -1   2  10 1147.33  224.98
   1  -2  -9   64.16    7.11
   1  -2  -9   94.49   29.20
  -1   2   9   97.21    9.37
  -1   2   9   64.19   31.21
  -1   2   9   94.90   29.41
   1  -2  -8  678.14  114.91
  -1   2   8  405.76   98.97
  -1   2   7  148.37   13.79
  -1   2   7  260.43   48.40
   1  -2  -6 5904.00 1255.53
   1  -2  -6 7320.53 1353.36
  -1   2   6 7139.14  975.89
  -1   2   6 8679.13 1549.21
   1  -2  -5 1147.28  174.00
   1  -2  -5  889.12  141.94
  -1   2   5  814.06  134.36
   1  -2  -4  894.91  136.34
  -1   2   4  981.99  145.10
  -1   2   4  797.81  125.22
   1  -2  -3 2309.42  279.71
   1  -2  -3 1915.73  286.34
   1  -2  -3 2130.60  310.10
  -1   2   3 2004.39  299.86
  -1   2   3 1981.28  294.64
   1  -2  -2   11.10    5.67
   1  -2  -2    4.19    6.11
  -1   2   2    4.67    3.74
  -1   2   2    1.68    6.21
  -1   2   2    3.76    5.14
   1  -2  -1 9839.08 1659.19
   1  -2  -1 7857.76 1336.63
  -1   2   110924.30 1813.41
  -1   2   1 9221.86 1533.62
   1  -2   0  148.74   25.88
   1  -2   0  172.19   21.87
   1  -2   0  124.61   18.96
  -1   2   0  145.18   24.77
  -1   2   0  133.90   19.99
  -1   2   0  115.86   18.91
   1  -2   1   34.38   12.92
   1  -2   1   35.32   10.72
   1  -2   1   41.64   10.86
  -1   2  -1   58.41   13.93
  -1   2  -1   44.94   10.71
   1  -2   2 1033.82  133.71
   1  -2   2  884.98  118.95
  -1   2  -2  995.61  137.57
  -1   2  -2  796.67  113.72
   1  -2   3  416.65   63.41
   1  -2   3  302.00   58.55
   1  -2   3  364.88   57.33
  -1   2  -3  530.57   72.26
  -1   2  -3  437.47   67.99
   1  -2   4   64.42   19.62
   1  -2   4   48.66   21.19
  -1   2  -4   68.67   19.54
  -1   2  -4  106.77   25.89
  -1   2  -4   84.55   17.87
   1  -2   513270.40 2630.09
   1  -2   511500.60 2462.31
  -1   2  -512974.90 2713.62
  -1   2  -515912.00 3133.36
  -1   2  -6  711.66  137.86
  -1   2  -7  116.79   24.92
  -1   2  -7  127.99   34.28
   1  -2   8  926.70  148.55
   1  -2   8  814.62  169.31
  -1   2  -8  873.77  168.09
   1  -2   9   99.04   38.38
   1  -2   9  155.01   40.44
  -1   2  -9   96.78   40.95
  -1   2  -9  162.69   41.76
   1  -2  10 3950.86  889.98
   1  -2  10 4827.17  950.51
  -1   2 -10 4518.52  960.74
  -1   2 -10 4738.63  948.11
   1  -2  11  175.06   65.57
   1  -2  11  222.72   60.85
  -1   2 -11  392.71   89.43
  -1   2 -11  248.87   61.33
   1  -2  12   24.51   29.27
   1  -2  12   76.82   27.33
  -1   2 -12   38.66   28.76
  -1   2 -12   68.78   27.70
   1  -2  13  101.39   43.18
   1  -2  13  127.26   44.38
  -1   2 -13  207.51   60.76
  -1   2 -13   97.18   41.05
   1  -2  14  130.32   49.38
   1  -2  14  126.92   43.20
  -1   2 -14  115.02   27.33
  -1   2 -14  157.01   56.53
  -1   2 -14   85.12   37.48
   1  -2  15  140.82   67.71
   1  -2  15  338.63   86.12
  -1   2 -15  262.94   54.11
  -1   2 -15  573.99  129.56
  -1   2 -15  283.45   80.66
   1  -2  16  511.19  151.31
   1  -2  16  543.90  142.74
  -1   2 -16 1010.42  218.70
  -1   2 -16  410.64  121.33
   1  -2  17   23.37   12.60
   1  -2  17   38.09   26.52
   1  -2  17   21.01   22.49
  -1   2 -17   24.83   13.78
  -1   2 -17   40.79   29.43
  -1   2 -17   17.10   21.63
   1  -2  18 1052.80  188.97
   1  -2  18  593.99  188.84
   1  -2  18 1053.41  242.19
  -1   2 -18  524.63  120.84
  -1   2 -18  935.36  258.47
  -1   2 -18  936.08  252.62
   1  -2  19   52.31   19.47
   1  -2  19   67.32   40.38
   1  -2  19   46.37   31.71
  -1   2 -19   58.08   20.76
  -1   2 -19   45.91   37.00
  -1   2 -19   30.49   33.69
   1  -2  20   76.95   27.39
   1  -2  20  163.65   60.46
   1  -2  20  117.62   46.18
  -1   2 -20   68.89   24.85
  -1   2 -20   74.25   48.75
  -1   2 -20  110.30   47.31
   1  -2  21  651.31  125.12
   1  -2  21  462.85  136.15
  -1   2 -21  303.81   78.37
   1  -2  22   12.27   10.88
   1  -2  22    4.97   25.01
  -1   2 -22    7.24    9.56
  -1   2 -22   12.65   21.83
   1  -2  23  103.80   49.73
   1  -2  23   30.13   34.96
  -1   2 -23   36.40   17.10
  -1   2 -23   75.18   40.96
  -1   2 -23   65.77   39.88
   1  -2  24  116.34   38.72
   1  -2  24  260.52   94.14
   1  -2  24  139.54   67.86
  -1   2 -24  139.41   39.26
  -1   2 -24  241.66   88.21
  -1   2 -24  112.19   60.03
   1  -2  25   29.81   16.48
   1  -2  25   34.42   35.82
   1  -2  25   40.81   26.74
  -1   2 -25   19.48   12.62
  -1   2 -25   54.27   34.89
  -1   2 -25   22.92   30.48
   1  -2  26  184.50   54.03
   1  -2  26  176.49   98.15
   1  -2  26  179.66   84.71
  -1   2 -26  210.50   55.22
  -1   2 -26  338.10  115.59
  -1   2 -26  215.28   91.52
   1  -2  27   12.77   11.05
   1  -2  27   23.56   28.24
   1  -2  27   16.04   21.38
  -1   2 -27    7.92    8.42
  -1   2 -27   23.87   28.36
  -1   2 -27    3.95   23.24
   1  -2  28    6.16    7.93
   1  -2  28   -3.57   19.95
   1  -2  28    4.09   16.79
  -1   2 -28    4.48    7.40
  -1   2 -28    0.80   25.06
  -1   2 -28  -14.17   16.71
   1  -1 -28  211.46  108.92
   1  -1 -28  216.10   92.91
  -1   1  28  152.45   34.62
  -1   1  28  308.22  111.69
  -1   1  28  318.50  107.88
   1  -1 -27    0.56    3.51
   1  -1 -27   26.75   24.70
   1  -1 -27    1.77   15.24
  -1   1  27    5.27    4.18
  -1   1  27   11.24   19.71
  -1   1  27    3.70   16.92
   1  -1 -26    3.50    3.78
   1  -1 -26   -3.67   22.89
   1  -1 -26    2.77   16.55
  -1   1  26    3.96    4.33
  -1   1  26   -2.19   15.29
  -1   1  26   -3.96   16.84
   1  -1 -25    7.90    4.67
   1  -1 -25   17.59   27.39
   1  -1 -25   -1.42   20.47
  -1   1  25   22.19   23.05
  -1   1  25   -5.61   19.24
   1  -1 -24   -1.01    3.20
   1  -1 -24    0.75   16.12
   1  -1 -24    4.86   12.20
  -1   1  24    0.91    3.35
  -1   1  24   14.21   13.52
  -1   1  24    2.33   12.83
   1  -1 -23   28.85    9.39
   1  -1 -23   49.53   40.87
   1  -1 -23   27.57   27.22
  -1   1  23   23.03    9.23
  -1   1  23   30.75   28.47
   1  -1 -22   -2.72   22.52
  -1   1  22    9.50    5.88
  -1   1  22   -3.73   19.50
   1  -1 -21   12.38    6.06
  -1   1  21    8.88    5.52
  -1   1  21   17.62   20.08
   1  -1 -20   48.04   35.83
   1  -1 -20   19.91   23.16
  -1   1  20   27.70    8.71
  -1   1  20   32.73   25.79
   1  -1 -19   87.08   21.00
   1  -1 -19  128.61   63.12
   1  -1 -19  197.42   62.46
  -1   1  19  124.60   22.80
  -1   1  19  138.57   66.61
  -1   1  19  186.71   58.77
   1  -1 -18   39.06   33.34
   1  -1 -18   23.25   24.34
  -1   1  18   27.27    8.88
  -1   1  18   74.62   37.03
  -1   1  18   23.62   23.06
   1  -1 -1710235.90 2261.38
   1  -1 -17 5636.78 1373.37
  -1   1  17 4585.56 1331.72
  -1   1  17 6318.76 1492.72
   1  -1 -16   32.75    8.66
   1  -1 -16   68.69   28.31
   1  -1 -16   18.71   19.82
  -1   1  16   28.07    8.21
  -1   1  16   29.45   31.16
  -1   1  16   34.01   23.72
   1  -1 -15   33.53    8.59
   1  -1 -15   65.43   33.83
   1  -1 -15   39.58   22.87
  -1   1  15   39.95    9.19
  -1   1  15   19.47   30.88
  -1   1  15   30.32   23.32
   1  -1 -14   36.98    8.32
   1  -1 -14   19.13   21.32
   1  -1 -14   49.74   21.30
  -1   1  14   29.25    8.17
  -1   1  14   30.98   28.27
  -1   1  14   47.38   20.63
   1  -1 -13  281.43   39.91
   1  -1 -13  697.87  134.10
   1  -1 -13  336.19   83.12
  -1   1  13  318.18   97.45
  -1   1  13  275.13   75.01
   1  -1 -12  133.48   18.72
   1  -1 -12  111.63   43.78
   1  -1 -12  116.71   37.43
  -1   1  12  101.37   16.46
  -1   1  12   56.41   43.24
  -1   1  12  140.27   41.12
   1  -1 -11 1093.96  219.15
   1  -1 -11  773.18  157.44
  -1   1  11  492.82  143.66
  -1   1  11 1041.34  197.48
   1  -1 -10  206.85   26.74
   1  -1 -10  338.97   81.61
   1  -1 -10  232.20   56.50
  -1   1  10  273.28   63.31
   1  -1  -940081.9011323.30
   1  -1  -942112.1011301.30
  -1   1   932044.20 7548.80
   1  -1  -8  119.24   14.03
  -1   1   8  154.16   16.29
   1  -1  -7  260.69   23.92
  -1   1   7  232.51   23.73
  -1   1   7  272.98   55.17
   1  -1  -6  153.33   12.69
   1  -1  -6  155.63   45.12
   1  -1  -6  181.21   36.11
  -1   1   6  156.39   36.06
   1  -1  -5    3.06    1.43
   1  -1  -5   10.16   11.13
   1  -1  -5    5.06    8.11
   1  -1  -5    2.32    6.14
  -1   1   5    8.65    7.47
   1  -1  -4  988.94  148.65
   1  -1  -4 1139.32  152.33
  -1   1   4  973.96  138.79
   1  -1  -3  809.39   71.80
   1  -1  -3  847.66  118.57
   1  -1  -3 1116.55  134.14
  -1   1   3  889.75  126.41
  -1   1   3 1182.94  139.25
   1  -1  -2    6.88    2.55
   1  -1  -2   11.39    5.33
   1  -1  -2    6.38    3.60
  -1   1   2    6.17    5.25
  -1   1   2   10.13    4.45
   1  -1  -1 7669.77 1137.93
  -1   1   1 7635.22 1129.13
   1  -1   0  459.09   49.77
   1  -1   0  374.92   38.89
  -1   1   0  405.33   46.83
  -1   1   0  592.52   52.09
   1  -1   1  988.56  114.23
  -1   1  -1 1492.65  166.66
  -1   1  -1 1036.73  135.98
  -1   1  -1 1608.53  180.98
   1  -1   2   69.59   13.56
   1  -1   2   85.68   15.49
  -1   1  -2   65.49   12.78
  -1   1  -2   93.70   18.32
   1  -1   3   61.04   11.00
   1  -1   3   55.05   13.94
  -1   1  -3   41.50   10.87
  -1   1  -3   44.90   16.22
   1  -1   4  291.07   41.50
   1  -1   4  270.41   49.05
  -1   1  -4  213.88   35.28
  -1   1  -4  383.21   67.43
  -1   1  -4  328.89   52.34
   1  -1   5  367.54   55.10
   1  -1   5  499.94   78.80
  -1   1  -5  277.09   45.28
  -1   1  -5  458.22   78.01
  -1   1  -5  355.92   64.23
  -1   1  -6 1252.63  224.20
   1  -1   7 1159.48  176.48
   1  -1   8   28.27   10.20
   1  -1   8   45.43   22.79
  -1   1  -8   36.38   10.24
  -1   1  -8   30.30   18.29
   1  -1   9  280.85   47.67
   1  -1   9  402.58   86.84
   1  -1   9  253.22   62.17
  -1   1  -9  211.15   41.27
  -1   1  -9  281.04   76.32
  -1   1  -9  265.96   64.42
   1  -1  10 4509.96  997.24
   1  -1  10 4484.33  934.78
  -1   1 -10 6864.29 1358.64
  -1   1 -10 4136.77  876.71
   1  -1  11  347.92   91.66
   1  -1  11  397.18   92.04
  -1   1 -11  298.60   55.70
  -1   1 -11  537.35  121.75
  -1   1 -11  287.41   76.99
   1  -1  12   98.24   23.62
   1  -1  12  122.98   41.48
   1  -1  12  105.42   37.41
  -1   1 -12   72.55   35.56
  -1   1 -12  116.85   41.00
   1  -1  13 7271.15 1566.56
   1  -1  13 5068.41 1150.08
  -1   1 -13 4366.72 1120.75
  -1   1 -13 5788.76 1288.38
   1  -1  14   52.18   17.93
   1  -1  14   76.64   36.76
   1  -1  14   60.00   29.95
  -1   1 -14   51.13   35.63
  -1   1 -14   69.05   32.57
   1  -1  15  909.78  200.54
   1  -1  15  600.93  152.16
  -1   1 -15  456.71  148.01
  -1   1 -15  581.16  149.97
   1  -1  16   20.17   19.23
   1  -1  16   14.05   17.04
  -1   1 -16   19.80   23.01
  -1   1 -16   17.92   18.12
   1  -1  17   17.89   24.60
   1  -1  17   38.04   24.78
  -1   1 -17   14.89   10.54
  -1   1 -17   41.22   28.31
  -1   1 -17   22.41   19.80
   1  -1  18  254.77  100.00
   1  -1  18  425.74  113.35
  -1   1 -18  252.01   56.11
  -1   1 -18  550.65  139.71
  -1   1 -18  405.61  115.80
   1  -1  19  104.10   61.46
   1  -1  19  211.80   67.95
  -1   1 -19   83.94   27.51
  -1   1 -19  206.97   77.62
  -1   1 -19  186.54   65.81
   1  -1  20   68.55   23.19
   1  -1  20  102.02   46.11
  -1   1 -20   67.36   22.95
  -1   1 -20  133.43   53.27
  -1   1 -20   74.72   42.53
   1  -1  21    7.16    8.22
   1  -1  21    9.71   16.02
  -1   1 -21    3.80    6.75
   1  -1  22   62.06   23.30
   1  -1  22   69.43   46.61
  -1   1 -22  106.35   26.47
  -1   1 -22   49.36   49.30
  -1   1 -22   81.52   46.96
   1  -1  23    2.29    7.27
   1  -1  23    0.20   16.39
   1  -1  23   15.57   15.11
  -1   1 -23    0.44    6.09
  -1   1 -23    1.73   15.46
  -1   1 -23   -8.91   13.31
   1  -1  24    3.37    7.07
   1  -1  24   -2.80   17.66
   1  -1  24   -2.00   13.96
  -1   1 -24    5.63    7.42
  -1   1 -24   -2.03   18.87
  -1   1 -24   -6.41   14.43
   1  -1  25    1.94    6.75
   1  -1  25   -9.00   14.46
   1  -1  25    6.03   13.82
  -1   1 -25    1.55    5.81
  -1   1 -25   -4.25   18.88
  -1   1 -25   -3.18   13.77
   1  -1  26  260.50   71.06
   1  -1  26  665.20  194.87
   1  -1  26  340.02  130.50
  -1   1 -26  795.91  215.30
  -1   1 -26  381.48  130.28
   1  -1  27   12.95   11.41
   1  -1  27    2.82   28.85
   1  -1  27   15.25   27.84
  -1   1 -27   14.82   10.22
  -1   1 -27   34.17   25.18
   1  -1  28   26.38   13.84
   1  -1  28   30.62   40.39
   1  -1  28   38.34   33.73
  -1   1 -28   22.83   12.31
  -1   1 -28   43.02   39.83
  -1   1 -28   48.19   36.40
   1   0 -28  249.97  126.82
   1   0 -28  203.52   99.91
  -1   0  28  467.34  155.70
  -1   0  28  284.11  113.24
   1   0 -27   16.96   28.43
   1   0 -27   11.33   19.08
  -1   0  27   12.11   18.23
  -1   0  27   11.69   25.29
   1   0 -26  167.23   71.37
   1   0 -26   90.68   55.56
  -1   0  26  202.86   69.59
  -1   0  26   67.02   49.48
   1   0 -25   66.15   46.23
   1   0 -25   59.71   36.96
  -1   0  25   59.62   45.81
  -1   0  25   50.36   40.65
   1   0 -24   27.09   30.04
   1   0 -24   -1.22   22.37
  -1   0  24   13.58    9.22
  -1   0  24   24.93   25.45
  -1   0  24    8.70   20.23
   1   0 -23    6.85   24.31
   1   0 -23    3.69   16.82
  -1   0  23    3.87    6.90
  -1   0  23   21.72   23.93
  -1   0  22   10.96    7.57
  -1   0  22    9.36   27.97
   1   0 -21    6.13   21.44
  -1   0  21   17.58    9.75
  -1   0  21   26.08   22.85
   1   0 -20  367.43  118.88
   1   0 -20  297.20   96.03
  -1   0  20  203.14   44.04
  -1   0  20  511.60  143.57
  -1   0  20  383.21  105.75
   1   0 -19  115.18   24.63
   1   0 -19  152.28   62.69
   1   0 -19   61.81   39.65
  -1   0  19   70.99   19.53
  -1   0  19  165.49   67.60
  -1   0  19   87.23   45.81
   1   0 -18  104.47   23.16
   1   0 -18  180.96   65.55
   1   0 -18   90.31   45.35
  -1   0  18  124.49   26.16
  -1   0  18   95.58   59.40
  -1   0  18  100.55   45.48
   1   0 -17  313.70   95.21
   1   0 -17  308.52   87.90
  -1   0  17  277.28   49.02
  -1   0  17  232.74   89.93
  -1   0  17  223.17   78.43
   1   0 -16    2.83    4.67
   1   0 -16    3.64   17.03
   1   0 -16   10.25   12.52
  -1   0  16    1.21    4.39
  -1   0  16   12.75   16.94
  -1   0  16    7.56   13.35
   1   0 -15  238.92   68.55
   1   0 -15  148.19   49.93
  -1   0  15  125.01   25.32
  -1   0  15  209.44   67.79
  -1   0  15  136.29   48.04
   1   0 -14  172.90   29.07
   1   0 -14  230.35   66.89
   1   0 -14  175.03   51.72
  -1   0  14  138.81   26.82
  -1   0  14  257.56   74.36
  -1   0  14  153.10   47.33
   1   0 -13    0.85    3.69
   1   0 -13   13.10   14.82
   1   0 -13    1.24   11.90
  -1   0  13    2.75    3.79
  -1   0  13    1.33   13.80
  -1   0  13   10.78   11.25
   1   0 -12  121.52   47.94
   1   0 -12  118.66   39.48
  -1   0  12  121.44   22.23
  -1   0  12  145.34   53.05
  -1   0  12  105.02   34.78
   1   0 -11   18.02    5.94
   1   0 -11   25.97   21.70
   1   0 -11   15.22   16.37
  -1   0  11   17.47    7.22
  -1   0  11   21.10   21.13
  -1   0  11   26.20   16.78
   1   0 -10  541.53  144.04
   1   0 -10  667.88  142.08
  -1   0  10  828.55  109.57
  -1   0  10 1040.27  206.64
  -1   0  10  669.67  137.13
   1   0  -9 9207.63 1426.04
   1   0  -9 5295.00 1198.74
   1   0  -9 9294.60 1739.29
  -1   0   9 5008.95  856.97
  -1   0   9 6009.58 1336.09
   1   0  -8  525.85   67.08
  -1   0   8  521.05   69.60
  -1   0   8  326.63   90.54
   1   0  -7   10.84    6.42
   1   0  -7    6.12   14.70
  -1   0   7   13.54    6.49
  -1   0   7   18.83   10.12
   1   0  -6 2856.69  417.24
   1   0  -6 3399.56  632.54
   1   0  -6 4213.47  698.38
  -1   0   6 3718.89  521.74
  -1   0   6 4714.87  819.40
  -1   0   6 3759.02  623.28
   1   0  -5 2708.33  430.87
   1   0  -5 1812.67  282.86
  -1   0   5 1772.95  230.82
  -1   0   5 2783.10  415.40
  -1   0   5 1879.30  290.84
   1   0  -4 9268.59 1824.51
   1   0  -410475.70 1862.35
  -1   0   4 9544.38 1714.59
   1   0  -3   58.03    8.63
   1   0  -3   22.67   10.61
   1   0  -3   34.01    8.44
  -1   0   3   52.83   12.32
  -1   0   3   48.85   10.06
   1   0  -2   44.37    8.68
   1   0  -2   49.70    7.23
  -1   0   2   47.42    6.89
  -1   0   2   48.85    9.33
  -1   0   2   56.25    8.17
   1   0  -1  610.93   67.41
  -1   0   1  867.93   83.80
  -1   0   1  602.13   65.66
   1   0   0 1393.98  160.03
   1   0   0 1564.39  146.32
   1   0   114820.80 2478.65
  -1   0  -110350.00 1849.79
  -1   0  -116081.90 2677.26
   1   0   2  250.30   31.66
   1   0   2  229.63   33.45
  -1   0  -2  238.00   29.82
  -1   0  -2  251.31   33.51
   1   0   3   43.33   10.36
   1   0   3   40.46   14.89
   1   0   3   43.34   14.30
  -1   0  -3   35.37    8.01
   1   0   4 6364.12 1278.66
   1   0   411167.20 1946.42
  -1   0  -4 9443.04 1536.84
   1   0   5    4.95    4.19
   1   0   5    1.59    8.36
   1   0   5    2.12    9.07
  -1   0  -5    0.07    4.92
  -1   0  -5    5.61    9.50
   1   0   6   19.77    7.51
   1   0   6   13.85   13.60
  -1   0  -6    9.87    7.74
   1   0   7 5315.91  869.81
   1   0   8  747.34  111.78
   1   0   8 1174.59  210.15
  -1   0  -8  745.10  150.52
   1   0   9    2.57    5.46
   1   0   9    1.21   14.51
   1   0   9    4.33   10.90
  -1   0  -9    5.00    5.88
  -1   0  -9    3.37   12.47
  -1   0  -9    7.60   10.68
   1   0  10 8523.04 1623.97
   1   0  1016112.00 3301.16
   1   0  1014623.00 2926.34
  -1   0 -10 6246.96 1632.05
  -1   0 -1010188.60 2234.15
   1   0  11  464.47  118.87
  -1   0 -11  769.71  113.40
  -1   0 -11  716.14  166.15
  -1   0 -11  652.12  143.60
   1   0  12  281.24   75.13
  -1   0 -12  328.72   56.02
  -1   0 -12  263.96   85.01
  -1   0 -12  360.51   85.96
   1   0  13  554.01  101.17
   1   0  13  854.09  171.00
  -1   0 -13  456.94   85.89
  -1   0 -13  590.99  156.56
  -1   0 -13 1004.14  195.04
   1   0  14   33.36   11.56
   1   0  14   61.10   26.21
  -1   0 -14   46.23   30.80
  -1   0 -14   72.92   30.29
   1   0  15  201.66   38.72
   1   0  15  232.87   67.85
  -1   0 -15  159.69   62.82
  -1   0 -15  226.62   67.08
   1   0  16    9.21    8.59
   1   0  16   21.34   18.04
  -1   0 -16   21.85   21.90
  -1   0 -16   25.11   19.84
   1   0  17  752.76  182.60
  -1   0 -17  588.14  160.69
   1   0  18 1031.22  270.12
   1   0  18  710.15  186.88
  -1   0 -18 1171.34  284.25
  -1   0 -18  567.05  173.40
   1   0  19  277.74   90.73
   1   0  19  185.32   72.67
  -1   0 -19  206.42   46.86
  -1   0 -19  157.17   84.58
  -1   0 -19  189.54   76.13
   1   0  20  104.52   46.87
  -1   0 -20   77.19   22.28
  -1   0 -20   90.47   47.64
  -1   0 -20   99.65   46.60
   1   0  21   46.96   36.34
  -1   0 -21   32.04   12.88
   1   0  22   11.53   21.29
  -1   0 -22    8.13    6.28
  -1   0 -22   -5.83   25.95
  -1   0 -22    1.82   19.74
   1   0  23   24.01   36.69
   1   0  23   50.89   34.66
  -1   0 -23   32.71   13.02
  -1   0 -23   84.08   47.14
  -1   0 -23   36.16   31.15
   1   0  24    1.29    5.35
   1   0  24    7.80   17.40
   1   0  24   -1.50   13.32
  -1   0 -24    1.46    5.46
  -1   0 -24    5.12   19.35
  -1   0 -24   -0.20   12.21
   1   0  25   -0.46    5.10
   1   0  25    7.55   19.63
   1   0  25    6.68   17.79
  -1   0 -25    5.65    6.22
  -1   0 -25    3.75   21.75
  -1   0 -25   -2.80   17.02
   1   0  26   11.83   11.00
   1   0  26    2.58   34.44
   1   0  26   23.16   27.13
  -1   0 -26   67.17   33.20
  -1   0 -26    4.34   23.97
   1   0  27    2.67    6.57
   1   0  27    3.15   20.47
   1   0  27   10.01   17.83
  -1   0 -27    5.26    6.51
  -1   0 -27   -4.33   17.30
  -1   0 -27   10.37   16.71
   1   0  28    2.79    5.97
   1   0  28    6.71   24.58
   1   0  28    7.00   20.02
  -1   0 -28    3.52    5.46
  -1   0 -28   -7.62   25.38
  -1   0 -28   12.39   19.77
   1   1 -28  159.67   70.20
   1   1 -28   70.36   49.13
  -1  -1  28   59.31   50.77
  -1  -1  28   58.75   45.37
   1   1 -27   13.22    8.92
   1   1 -27   54.44   40.19
   1   1 -27   23.01   24.03
  -1  -1  27   29.52   29.11
  -1  -1  27   29.74   28.80
   1   1 -26  173.41  102.03
   1   1 -26  260.20   92.96
  -1  -1  26  190.89   49.50
  -1  -1  26  285.90  106.69
  -1  -1  26  223.02   92.66
   1   1 -25   12.84    8.21
   1   1 -25   10.85   26.52
   1   1 -25    0.12   17.82
  -1  -1  25    5.15    7.64
  -1  -1  25   17.51   25.16
  -1  -1  25    1.85   21.82
   1   1 -24    6.44    7.37
   1   1 -24    7.04   19.12
   1   1 -24    1.47   18.16
  -1  -1  24    5.50    7.18
  -1  -1  24   16.71   26.21
  -1  -1  24    7.11   16.37
   1   1 -23  470.93   86.47
   1   1 -23  339.70  144.88
   1   1 -23  362.04  128.69
  -1  -1  23  279.38  144.07
   1   1 -22   -1.80    3.65
  -1  -1  22   -3.83   16.92
  -1  -1  22   16.56   11.91
   1   1 -21   16.67    8.93
   1   1 -21   28.02   28.91
   1   1 -21   12.89   21.68
  -1  -1  21    4.22   21.64
   1   1 -20  252.66   51.68
   1   1 -20  338.44  109.86
   1   1 -20  296.44   93.94
  -1  -1  20  172.67   88.39
  -1  -1  20  348.57   99.37
   1   1 -19  844.08  225.74
   1   1 -19  541.25  160.06
  -1  -1  19  713.59  211.60
  -1  -1  19  514.96  156.30
   1   1 -1810998.00 2704.98
   1   1 -18 6045.09 1874.60
  -1  -1  1810393.30 2634.12
  -1  -1  18 7317.78 1893.67
   1   1 -17  362.87  118.62
   1   1 -17  441.67  114.11
  -1  -1  17  223.73   50.74
  -1  -1  17  421.69  124.75
  -1  -1  17  501.38  114.19
   1   1 -16    9.27   10.90
   1   1 -16   -3.13    9.45
  -1  -1  16    0.17    4.02
  -1  -1  16   -1.05   12.97
  -1  -1  16   -4.55    7.87
   1   1 -15   71.33   43.06
   1   1 -15  138.61   47.85
  -1  -1  15   90.47   22.84
  -1  -1  15  188.26   55.37
  -1  -1  15  125.24   40.79
   1   1 -14   51.45   14.77
   1   1 -14  109.40   39.74
   1   1 -14   60.27   30.07
  -1  -1  14   56.85   15.56
  -1  -1  14   47.92   32.23
  -1  -1  14   70.16   29.35
   1   1 -13  490.96   78.82
   1   1 -13  381.87  111.12
   1   1 -13  512.92  111.66
  -1  -1  13  327.44   62.37
  -1  -1  13  298.16   96.90
  -1  -1  13  592.79  120.51
   1   1 -12  619.82  142.92
   1   1 -12  675.73  131.85
  -1  -1  12  391.74   73.15
  -1  -1  12  443.54  119.06
  -1  -1  12  699.54  136.57
   1   1 -11  304.81   56.10
   1   1 -11  217.59   74.48
   1   1 -11  442.40   89.69
  -1  -1  11  338.40   59.09
  -1  -1  11  441.64  102.85
  -1  -1  11  551.55  102.09
   1   1 -10  735.33  123.26
   1   1 -10 1203.26  227.57
   1   1 -10  793.91  161.32
  -1  -1  10  936.20  149.24
  -1  -1  10  886.53  191.84
  -1  -1  10  834.45  167.40
   1   1  -9    4.70    5.39
   1   1  -9   -0.59    7.88
  -1  -1   9    2.48    6.37
  -1  -1   9    4.95   10.77
   1   1  -8  427.82   72.15
  -1  -1   8  531.21   82.49
   1   1  -7   54.64   22.93
  -1  -1   7   51.04   14.72
  -1  -1   7   59.47   18.84
   1   1  -6    6.93    6.44
   1   1  -6    3.27   11.93
   1   1  -6   11.00    9.52
  -1  -1   6    4.79    5.77
  -1  -1   6    5.75   12.01
  -1  -1   6   10.77    9.75
   1   1  -5  528.66   71.67
   1   1  -5  317.64   66.14
  -1  -1   5  397.29   60.05
  -1  -1   5  351.24   72.35
  -1  -1   5  497.30   74.22
   1   1  -4  912.79  121.49
   1   1  -4  729.21  112.76
   1   1  -4 1126.59  141.64
  -1  -1   4  889.27  135.94
  -1  -1   4  602.24   90.81
   1   1  -3  462.05   59.85
   1   1  -3  465.14   62.75
   1   1  -3  291.00   51.11
   1   1  -3  498.87   59.04
   1   1  -3  454.63   57.93
  -1  -1   3  376.82   50.61
   1   1  -2  400.12   57.66
   1   1  -2  636.56   65.83
   1   1  -2  500.94   59.79
  -1  -1   2  555.33   63.97
   1   1  -1   17.57    9.50
   1   1  -1   21.16    4.05
   1   1  -1   30.70    5.64
  -1  -1   1   29.65    4.27
  -1  -1   1   32.88    6.03
   1   1   0 1830.62  241.81
   1   1   0 2060.36  218.85
   1   1   0 1508.74  184.79
  -1  -1   0 1868.49  196.06
   1   1   116107.90 3075.02
   1   1   112674.60 2427.57
   1   1   112954.50 2505.79
  -1  -1  -115805.30 3021.34
  -1  -1  -119832.20 3580.49
  -1  -1  -121988.10 3978.28
   1   1   2    3.33    5.08
   1   1   2    0.55    5.07
   1   1   2    1.85    5.21
  -1  -1  -2   -0.09    3.63
  -1  -1  -2    0.29    5.64
  -1  -1  -2    2.79    5.86
   1   1   3    1.44    4.14
   1   1   3    4.52    8.45
   1   1   3    3.54    6.93
  -1  -1  -3   -0.09    4.29
  -1  -1  -3    4.07    8.74
  -1  -1  -3    6.76    6.48
   1   1   4   53.69   12.29
   1   1   4   75.01   24.04
   1   1   4   97.37   21.96
  -1  -1  -4   91.69   26.03
   1   1   5   96.58   16.58
   1   1   5   71.02   29.32
   1   1   5  137.79   30.69
  -1  -1  -5  101.86   17.09
  -1  -1  -5   44.21   26.98
   1   1   6  738.58   92.25
   1   1   6  531.78   99.16
  -1  -1  -6  551.27   74.05
  -1  -1  -6  375.46   88.63
  -1  -1  -722435.20 5071.40
  -1  -1  -729386.80 7068.99
   1   1   8 1071.93  165.11
   1   1   8 1295.07  249.90
  -1  -1  -8 1306.85  178.21
  -1  -1  -8  914.68  188.93
  -1  -1  -9  609.16   93.77
  -1  -1  -9 1048.60  193.77
  -1  -1  -9  764.96  153.31
   1   1  10  301.24   74.22
   1   1  10  221.50   56.59
  -1  -1 -10  182.25   32.76
  -1  -1 -10  355.73   81.06
  -1  -1 -10  161.64   49.64
   1   1  11    8.44    6.06
   1   1  11   19.59   18.55
   1   1  11    6.58   14.60
  -1  -1 -11    7.17    5.38
  -1  -1 -11    2.28   16.57
  -1  -1 -11    7.18   14.68
   1   1  12 4757.80  785.17
   1   1  12 6381.71 1300.69
   1   1  12 5060.67 1068.60
  -1  -1 -12 3400.47  604.22
  -1  -1 -12 5088.52 1114.97
  -1  -1 -12 3386.76  784.61
   1   1  13   20.07    9.30
   1   1  13   50.10   26.48
   1   1  13   37.73   22.08
  -1  -1 -13   26.45    9.41
  -1  -1 -13   40.68   24.37
  -1  -1 -13   26.53   20.85
   1   1  14  336.92   62.82
   1   1  14  650.35  152.89
   1   1  14  607.80  138.38
  -1  -1 -14  433.19  113.17
   1   1  15    4.36    4.65
   1   1  15    1.16   12.96
   1   1  15    0.05   12.32
  -1  -1 -15    0.42    4.78
  -1  -1 -15    2.70    9.43
   1   1  16   97.32   23.83
   1   1  16   93.52   49.72
   1   1  16  102.16   42.35
  -1  -1 -16  112.08   46.42
   1   1  17  173.06   81.58
   1   1  17  338.86   94.36
  -1  -1 -17  347.86   94.27
   1   1  18   -0.52   14.13
   1   1  18    6.08   13.89
  -1  -1 -18    0.65   16.08
   1   1  19   78.60   49.05
   1   1  19   60.30   37.92
  -1  -1 -19   73.59   42.39
   1   1  20  185.75   73.95
  -1  -1 -20  211.12   89.87
   1   1  21    6.01   19.83
  -1  -1 -22   47.36   14.19
  -1  -1 -22   41.83   42.49
  -1  -1 -22   31.47   33.04
   1   1  23   -7.08   17.16
  -1  -1 -23    2.88    5.40
  -1  -1 -23    9.34   16.53
  -1  -1 -23   10.42   17.65
   1   1  24    0.82   14.81
  -1  -1 -24    1.85    4.53
  -1  -1 -24    0.69   16.66
  -1  -1 -24    4.18   13.63
   1   1  25   20.68   33.03
  -1  -1 -25   49.99   15.70
  -1  -1 -25   65.87   45.66
  -1  -1 -25   66.36   37.17
   1   1  26   17.45   25.51
  -1  -1 -26   23.35   10.11
  -1  -1 -26   64.16   38.07
  -1  -1 -26   38.60   31.80
   1   1  27    9.58   30.13
  -1  -1 -27   21.17    9.78
  -1  -1 -27   38.31   38.51
  -1  -1 -27   10.38   28.06
   1   1  28    3.13    7.08
   1   1  28    0.95   22.35
  -1  -1 -28   29.12   22.32
  -1  -1 -28   14.94   19.61
   1   2 -28   13.32   13.06
   1   2 -28   58.39   40.19
   1   2 -28   20.78   32.83
  -1  -2  28   21.44   13.09
  -1  -2  28   30.98   35.42
  -1  -2  28   47.95   35.28
   1   2 -27   15.55   10.50
   1   2 -27   26.36   36.32
   1   2 -27   10.59   26.78
  -1  -2  27   17.71   11.37
  -1  -2  27   21.35   33.25
  -1  -2  27   15.24   26.46
   1   2 -26   51.54   19.84
   1   2 -26   79.94   58.64
   1   2 -26  102.06   54.84
  -1  -2  26  160.54   69.69
  -1  -2  26  148.06   56.49
   1   2 -25    4.86    7.58
   1   2 -25   17.00   18.62
  -1  -2  25   -0.61   20.47
  -1  -2  25   -6.09   16.73
   1   2 -24    9.78    9.62
   1   2 -24   18.12   24.04
   1   2 -24   11.27   23.05
  -1  -2  24   13.50    9.75
  -1  -2  24   19.46   27.05
  -1  -2  24    5.94   20.75
   1   2 -23   17.15   10.96
   1   2 -23   20.93   33.30
   1   2 -23   20.79   27.55
  -1  -2  23   30.48   13.78
  -1  -2  23   31.84   32.64
   1   2 -22   37.38   16.08
  -1  -2  22   37.61   18.82
  -1  -2  22   34.31   35.62
   1   2 -21  282.41   58.13
   1   2 -21  189.61   82.81
   1   2 -21  136.45   64.44
  -1  -2  21  171.30   47.22
  -1  -2  21  187.58   67.37
   1   2 -20    1.87    8.60
   1   2 -20    6.93   18.77
   1   2 -20    3.21   18.39
  -1  -2  20    8.54    8.84
  -1  -2  20    0.07   18.34
  -1  -2  20    9.37   14.59
   1   2 -19   -1.09    4.80
   1   2 -19   -6.54   15.94
   1   2 -19   -3.22   12.49
  -1  -2  19    1.81    6.91
  -1  -2  19   -1.41   13.56
  -1  -2  19   -0.78   11.33
   1   2 -18   29.30   13.36
   1   2 -18   32.15   35.88
   1   2 -18   70.73   32.15
  -1  -2  18   39.70   35.59
  -1  -2  18   48.07   29.13
   1   2 -17    3.62    6.83
   1   2 -17    2.79   15.44
   1   2 -17   -1.50   13.23
  -1  -2  17    9.44   16.44
  -1  -2  17    0.50   11.34
   1   2 -16   18.44    9.89
   1   2 -16   16.84   25.43
   1   2 -16   21.77   17.12
  -1  -2  16   19.72   22.47
  -1  -2  16   20.40   17.32
   1   2 -15 1333.39  320.37
   1   2 -15 1144.47  262.82
  -1  -2  15 1661.43  355.46
  -1  -2  15  980.67  235.16
   1   2 -14   10.01   15.47
   1   2 -14   13.15   12.45
  -1  -2  14    3.80   15.16
  -1  -2  14   -2.14   10.78
   1   2 -13  206.05   61.51
   1   2 -13  158.46   46.95
  -1  -2  13  143.51   33.63
  -1  -2  13  196.04   55.52
  -1  -2  13  123.60   42.49
   1   2 -12   13.33   17.22
   1   2 -12    7.80   12.56
  -1  -2  12   10.16    9.30
  -1  -2  12    7.93   15.92
  -1  -2  12   14.34   13.93
   1   2 -11  180.47   64.66
   1   2 -11  223.87   61.30
  -1  -2  11  305.68   58.55
  -1  -2  11  294.10   76.30
  -1  -2  11  360.20   77.08
   1   2 -10 6078.81 1252.28
   1   2 -10 5087.48 1056.63
  -1  -2  10 4024.00  921.42
  -1  -2  10 6495.73 1228.81
   1   2  -9   66.53   18.40
   1   2  -9   79.93   27.09
  -1  -2   9   88.31   22.99
  -1  -2   9   59.77   26.06
   1   2  -8   32.06   11.85
   1   2  -8   34.94   14.57
  -1  -2   8   24.25   12.52
   1   2  -7 4157.57  672.78
   1   2  -7 2808.66  546.50
   1   2  -6   86.57   19.88
   1   2  -6   54.66   19.36
   1   2  -6   92.94   20.81
   1   2  -6   88.43   23.55
  -1  -2   6   97.75   22.80
  -1  -2   6   67.16   22.36
   1   2  -5 9538.01 1905.96
   1   2  -510410.40 2001.71
   1   2  -5 9172.89 1795.17
  -1  -2   511720.30 2225.21
   1   2  -4  758.18  113.44
   1   2  -4  745.22  101.75
  -1  -2   4  445.52   81.74
  -1  -2   4  537.48   82.29
  -1  -2   4  649.19   95.26
   1   2  -3    5.70   11.51
   1   2  -3   17.55    8.18
   1   2  -3   13.05    8.69
  -1  -2   3   18.39   13.09
  -1  -2   3   10.76    8.15
  -1  -2   3   24.66    8.59
   1   2  -2 4423.56  757.11
   1   2  -2 5382.96  902.66
   1   2  -2 4929.38  660.15
   1   2  -2 7794.60 1112.38
  -1  -2   2 4678.61  759.92
   1   2  -1 1233.68  186.44
   1   2  -1 1183.77  106.29
   1   2  -1 1694.41  208.02
  -1  -2   1 1736.83  211.75
   1   2   0   52.68    6.69
   1   2   0   36.38   11.18
  -1  -2   0   37.01   14.92
  -1  -2   0   57.03    7.89
  -1  -2   0   38.67   11.36
   1   2   128146.40 6901.07
   1   2   134370.90 7573.37
   1   2   129932.50 7084.16
  -1  -2  -119994.40 5047.44
  -1  -2  -138692.00 8519.60
  -1  -2  -143042.70 9661.82
   1   2   2  342.91   58.07
   1   2   2  389.25   56.65
   1   2   2  522.01   76.91
  -1  -2  -2  355.51   64.69
  -1  -2  -2  412.54   59.14
  -1  -2  -2  545.20   75.32
   1   2   3 1135.86  179.87
   1   2   3 1629.01  243.09
   1   2   3 2068.63  293.83
  -1  -2  -3 1628.44  229.00
  -1  -2  -3 1627.35  242.37
  -1  -2  -3 1301.58  212.96
   1   2   4   71.41   15.93
   1   2   4   75.73   23.91
   1   2   4   58.23   22.10
  -1  -2  -4   68.81   15.18
  -1  -2  -4  124.88   26.18
  -1  -2  -4   45.62   20.39
   1   2   5  669.08   94.98
   1   2   5 1157.50  174.04
   1   2   5  562.46  106.84
  -1  -2  -5  733.97  132.57
   1   2   6 3479.73  471.39
  -1  -2  -6 2535.39  369.01
  -1  -2  -6 1734.11  362.03
   1   2   7   77.48   15.20
   1   2   7   70.61   25.32
  -1  -2  -7   54.13   14.33
  -1  -2  -7   69.10   25.51
   1   2   8   18.59    8.90
   1   2   8   14.78   18.72
  -1  -2  -8   23.64    8.77
  -1  -2  -8   18.56   17.63
  -1  -2  -8   10.06   15.24
   1   2   9   36.91   11.22
   1   2   9   26.87   18.11
  -1  -2  -9   29.67   10.05
  -1  -2  -9   18.45   18.01
  -1  -2  -9   31.03   17.51
   1   2  10  270.81   73.30
  -1  -2 -10  196.19   65.28
  -1  -2 -10  220.61   54.56
   1   2  11   78.95   21.16
   1   2  11   66.86   37.84
   1   2  11  124.53   40.33
  -1  -2 -11  107.44   19.99
  -1  -2 -11   97.94   42.46
  -1  -2 -11  127.93   37.26
   1   2  12   -1.78    3.37
   1   2  12   -1.25    9.79
   1   2  12   -6.75    9.43
  -1  -2 -12    2.39    3.41
  -1  -2 -12   -1.85    7.38
  -1  -2 -12    9.48    8.31
   1   2  13  336.38   57.85
   1   2  13  389.79  111.83
   1   2  13  424.14  103.70
  -1  -2 -13  335.58   55.91
  -1  -2 -13  560.74  129.73
  -1  -2 -13  343.18   88.47
   1   2  14 1078.55  267.95
   1   2  14 1267.05  274.61
  -1  -2 -14  867.66  238.31
  -1  -2 -14  992.77  224.65
   1   2  15    1.08    3.30
   1   2  15    6.26   11.90
   1   2  15   -1.07    9.04
  -1  -2 -15   -1.15    2.71
  -1  -2 -15   -1.98   10.23
  -1  -2 -15    1.91    8.10
   1   2  16   76.91   20.35
   1   2  16   86.85   48.95
   1   2  16   97.73   45.17
  -1  -2 -16  202.70   60.75
  -1  -2 -16  119.34   39.89
   1   2  17 2378.65  734.83
   1   2  17 5772.71 1257.71
  -1  -2 -17 4882.54 1171.76
  -1  -2 -17 4442.16  999.57
   1   2  18    0.39    4.27
   1   2  18    4.56   18.07
   1   2  18   15.41   16.52
  -1  -2 -18   -0.12   17.35
  -1  -2 -18    1.33   12.63
   1   2  19  133.42   29.14
   1   2  19  187.66   67.26
   1   2  19  102.32   52.94
  -1  -2 -19  152.20   66.90
  -1  -2 -19  114.58   53.79
   1   2  20 5363.45 1152.83
   1   2  20 5765.87 1585.27
  -1  -2 -20 9810.07 2586.18
   1   2  21   47.13   38.73
  -1  -2 -21   28.76   31.03
   1   2  22    8.66   18.70
   1   2  22    4.31   16.00
  -1  -2 -22    4.50   20.96
  -1  -2 -22    1.94   14.56
   1   2  23   51.99   34.86
   1   2  23   21.70   30.64
  -1  -2 -23   20.16   21.82
   1   2  24   17.47   25.85
   1   2  24   10.75   19.47
  -1  -2 -24    5.49    4.98
  -1  -2 -24    7.69   21.76
  -1  -2 -24    8.56   19.64
   1   2  25   38.60   28.82
   1   2  25   24.60   27.42
  -1  -2 -25   17.98    7.98
  -1  -2 -25   41.36   31.56
  -1  -2 -25   21.02   23.75
   1   2  26   -2.36   20.12
   1   2  26    4.88   13.17
  -1  -2 -26   -0.49    3.80
  -1  -2 -26    7.16   12.18
   1   2  27   -7.48   21.76
   1   2  27    4.73   16.78
  -1  -2 -27    1.79    3.99
  -1  -2 -27   16.70   17.70
  -1  -3  28   27.60   31.53
   1   3 -27    1.07    5.61
   1   3 -27   -4.75   18.58
   1   3 -27   -2.86   15.23
  -1  -3  27    1.83    7.26
  -1  -3  27   -8.42   15.19
  -1  -3  27    6.90   12.82
   1   3 -26   60.22   24.47
   1   3 -26  172.90   68.39
   1   3 -26   91.47   49.86
  -1  -3  26   67.86   27.54
  -1  -3  26   63.47   50.63
  -1  -3  26   81.78   48.31
   1   3 -25   27.69   14.78
   1   3 -25   42.39   38.58
   1   3 -25   22.45   31.34
  -1  -3  25   31.35   17.48
  -1  -3  25   30.33   38.67
  -1  -3  25   39.12   30.24
   1   3 -24    5.95    6.93
   1   3 -24    7.32   22.19
   1   3 -24    3.88   16.89
  -1  -3  24    4.06    8.05
  -1  -3  24   10.74   21.51
  -1  -3  24   -2.67   15.26
   1   3 -23   10.62    9.56
   1   3 -23    2.64   20.81
   1   3 -23    2.75   18.75
  -1  -3  23    7.44   10.77
  -1  -3  23   -1.10   21.24
   1   3 -22    4.24    8.64
  -1  -3  22   -0.19    9.11
  -1  -3  22   14.79   19.81
   1   3 -21    2.96    6.35
   1   3 -21    0.74   19.06
  -1  -3  21    2.31    9.05
  -1  -3  21    0.38   14.59
   1   3 -20   13.92   11.58
   1   3 -20   13.96   26.47
   1   3 -20    9.51   20.97
  -1  -3  20   21.59   13.35
  -1  -3  20   23.42   24.81
  -1  -3  20   14.41   16.64
   1   3 -19   19.01   13.02
   1   3 -19   34.45   24.89
   1   3 -19   17.89   18.96
  -1  -3  19   13.40   14.46
  -1  -3  19   14.77   21.35
  -1  -3  19   10.78   21.65
   1   3 -18 1258.90  361.40
   1   3 -18 1646.65  377.42
  -1  -3  18 1528.17  389.02
  -1  -3  18 1374.21  349.29
   1   3 -17   76.77   25.97
   1   3 -17   89.03   46.73
   1   3 -17   81.71   35.53
  -1  -3  17   82.17   43.97
  -1  -3  17  101.90   39.73
   1   3 -16   22.37   12.28
   1   3 -16   25.17   24.84
   1   3 -16   15.45   18.16
  -1  -3  16   26.80   14.99
  -1  -3  16   47.04   25.85
  -1  -3  16   31.12   21.53
   1   3 -15  293.66   69.93
   1   3 -15  451.48  117.90
   1   3 -15  363.02   98.08
  -1  -3  15  314.05   75.79
  -1  -3  15  254.16   88.89
  -1  -3  15  555.87  116.72
   1   3 -14   95.83   29.29
   1   3 -14  212.88   58.16
   1   3 -14  139.14   45.28
  -1  -3  14  139.01   36.39
  -1  -3  14   91.07   43.17
  -1  -3  14  133.47   40.47
   1   3 -13 2732.24  528.98
   1   3 -13 2668.95  603.36
   1   3 -13 2230.76  517.30
  -1  -3  13 3271.80  677.37
  -1  -3  13 2302.48  488.00
   1   3 -12  147.52   40.35
   1   3 -12  189.43   54.84
   1   3 -12  188.48   51.65
  -1  -3  12  166.12   51.98
  -1  -3  12  161.10   42.44
   1   3 -11   62.47   20.92
   1   3 -11   47.54   24.34
  -1  -3  11   57.36   25.17
  -1  -3  11   45.43   21.65
   1   3 -1010303.10 2182.61
   1   3 -10 9616.72 2221.19
   1   3 -10 8870.77 1959.86
   1   3 -1010623.20 2321.62
  -1  -3  10 9673.00 2196.12
   1   3  -9   34.16   17.36
   1   3  -9   39.24   19.06
  -1  -3   9   36.13   20.13
   1   3  -8  322.51   68.19
   1   3  -8  284.48   63.64
   1   3  -7   -2.39    5.30
   1   3  -7    6.54    6.96
  -1  -3   7   -0.13    5.95
  -1  -3   7    0.86    7.82
   1   3  -6  272.76   54.64
   1   3  -6  372.47   65.55
  -1  -3   6  293.25   63.21
  -1  -3   6  319.36   58.03
   1   3  -5 4778.48  758.86
   1   3  -5 3492.06  606.85
  -1  -3   5 3136.79  598.67
   1   3  -4  287.14   55.03
  -1  -3   4  329.08   67.74
  -1  -3   4  423.96   59.49
  -1  -3   4  437.50   68.01
   1   3  -3  499.35   89.21
   1   3  -3  417.59   55.83
   1   3  -3  501.28   77.94
  -1  -3   3  462.38   85.14
  -1  -3   3  432.33   54.17
  -1  -3   3  342.12   62.09
   1   3  -2   24.10   13.77
   1   3  -2   18.53    5.11
   1   3  -2   26.73    9.79
  -1  -3   2   25.85   11.38
   1   3  -1  154.22   36.67
   1   3  -1  188.02   45.49
   1   3  -1  215.31   36.40
  -1  -3   1  242.25   39.68
   1   3   0  754.89  106.30
  -1  -3   0  672.01   63.62
  -1  -3   0  556.34   88.29
   1   3   118224.20 3729.15
   1   3   119177.30 5319.31
   1   3   116432.70 3346.57
  -1  -3  -110294.50 2341.63
  -1  -3  -118545.30 3701.59
   1   3   2 5560.31 1115.86
   1   3   2 8726.49 1481.19
   1   3   2 7122.55 1327.74
  -1  -3  -211453.70 1950.60
  -1  -3  -2 8505.47 1439.98
  -1  -3  -2 7009.64 1331.14
   1   3   3 4303.37  856.09
   1   3   3 7323.79 1227.03
   1   3   3 6938.04 1225.50
   1   3   4  561.52   98.48
   1   3   4  363.56   82.15
  -1  -3  -4  755.32  110.98
  -1  -3  -4  580.54   98.52
   1   3   5  411.61   74.12
   1   3   5  626.40  110.37
  -1  -3  -5  758.58  114.06
   1   3   610202.80 2037.05
  -1  -3  -614789.60 2900.49
  -1  -3  -610986.00 2431.67
   1   3   7  163.55   30.86
   1   3   7  263.03   58.17
   1   3   7  218.85   50.97
  -1  -3  -7  146.15   29.67
   1   3   8   10.77    6.37
   1   3   8   18.32   14.79
   1   3   8   10.44   14.12
  -1  -3  -8   11.56    6.58
  -1  -3  -8   10.26   16.50
  -1  -3  -8    6.21   14.84
   1   3   9  458.29  120.54
  -1  -3  -9  732.78  107.05
  -1  -3  -9  675.03  146.06
  -1  -3  -9  485.35  109.94
   1   3  10  361.51   59.37
   1   3  10  572.86  119.40
  -1  -3 -10  314.52   55.25
  -1  -3 -10  420.19  101.26
  -1  -3 -10  236.11   69.11
   1   3  11 2625.66  397.83
   1   3  11 1894.98  443.23
  -1  -3 -11 2136.33  335.61
  -1  -3 -11 3549.74  669.24
  -1  -3 -11 1462.61  350.03
   1   3  12  233.96   41.53
   1   3  12  289.12   80.20
   1   3  12  177.78   59.88
  -1  -3 -12  207.59   37.38
  -1  -3 -12  355.25   87.86
  -1  -3 -12  177.13   54.86
   1   3  13    5.33    6.02
   1   3  13    9.75   15.96
   1   3  13   11.57   13.43
  -1  -3 -13    7.53    5.26
  -1  -3 -13   -2.33   17.65
  -1  -3 -13    4.28   13.30
   1   3  14 2125.26  535.48
   1   3  14 2061.52  472.71
  -1  -3 -14 2041.08  503.36
  -1  -3 -14 2153.13  478.54
   1   3  15   66.36   17.62
   1   3  15   80.29   42.21
   1   3  15   84.01   38.35
  -1  -3 -15   79.23   39.48
  -1  -3 -15   63.59   34.62
   1   3  16  731.61  129.14
   1   3  16  518.46  180.48
   1   3  16  948.22  228.68
  -1  -3 -16 1437.87  308.31
  -1  -3 -16  657.46  178.18
   1   3  17   51.64   44.57
   1   3  17   96.69   46.09
  -1  -3 -17  198.75   61.46
  -1  -3 -17   70.70   40.69
   1   3  18   17.89    9.80
   1   3  18   23.95   29.77
   1   3  18   10.84   23.06
  -1  -3 -18   59.49   32.50
  -1  -3 -18    7.68   21.66
   1   3  19 1061.12  290.89
  -1  -3 -19 1042.55  329.54
   1   3  20  308.71   64.23
   1   3  21   -2.67   19.49
  -1  -3 -21   11.26   17.94
   1   3  22   -9.56   21.12
   1   3  22   -6.27   17.00
  -1  -3 -22  -11.03   16.96
  -1  -3 -22    8.71   15.00
   1   3  23   39.20   45.95
   1   3  23   41.52   38.63
  -1  -3 -23   77.35   49.23
  -1  -3 -23   61.83   34.79
   1   3  24   13.04   23.64
   1   3  24    2.39   21.58
  -1  -3 -24    8.77   22.92
  -1  -3 -24    3.75   19.16
   1   3  25  113.38   67.10
   1   3  25   80.30   48.71
  -1  -3 -25   67.66   57.18
  -1  -3 -25   96.77   50.36
   1   3  26   17.07   25.47
   1   3  26    8.08   22.48
  -1  -3 -26   18.19   27.02
  -1  -3 -26   -1.87   20.66
   1   3  27   -7.51   26.17
   1   3  27    1.42   21.99
  -1  -3 -27   20.14   29.05
  -1  -3 -27   13.52   19.84
   1   4 -27   29.67   18.00
   1   4 -27   29.86   41.14
   1   4 -27   34.19   39.00
  -1  -4  27   41.12   22.30
  -1  -4  27   42.20   44.49
  -1  -4  27   59.21   32.85
   1   4 -26   40.83   18.45
   1   4 -26   73.33   47.01
   1   4 -26   12.81   34.50
  -1  -4  26   34.89   21.02
  -1  -4  26   25.31   42.05
  -1  -4  26   31.38   29.55
   1   4 -25   -1.33    8.16
   1   4 -25   17.74   20.95
   1   4 -25    2.35   13.99
  -1  -4  25   -4.12    7.01
  -1  -4  25   15.99   18.44
  -1  -4  25   11.31   12.96
   1   4 -24  429.80  106.94
   1   4 -24  578.79  194.50
   1   4 -24  463.07  150.43
  -1  -4  24  581.50  213.16
  -1  -4  24  502.34  151.24
   1   4 -23    3.63    6.61
   1   4 -23    9.22   13.24
  -1  -4  23    0.78    7.33
  -1  -4  23   17.92   22.08
  -1  -4  23    0.03   11.12
   1   4 -22    1.36    5.95
   1   4 -22   11.54   13.57
  -1  -4  22   -0.76    7.52
   1   4 -21    1.85    5.53
   1   4 -21    8.28   14.02
  -1  -4  21   -2.90    5.74
  -1  -4  21    3.07   11.39
   1   4 -20   39.44   19.71
   1   4 -20    8.02   27.78
   1   4 -20   35.26   24.60
  -1  -4  20   29.66   18.55
  -1  -4  20   48.33   31.69
  -1  -4  20   27.58   24.86
   1   4 -19  245.81   67.09
   1   4 -19  541.86  137.91
   1   4 -19  210.79   82.51
  -1  -4  19  249.23   68.61
  -1  -4  19  397.11  111.64
  -1  -4  19  269.63   83.44
   1   4 -18  194.48   55.93
   1   4 -18  315.94   95.63
   1   4 -18  184.24   67.99
  -1  -4  18  239.40   62.47
  -1  -4  18  307.09   92.14
  -1  -4  18  183.25   63.77
   1   4 -17  466.00  115.57
   1   4 -17  638.03  165.12
   1   4 -17  553.61  148.07
  -1  -4  17  440.36  140.05
  -1  -4  17  355.72  109.28
   1   4 -16  125.47   37.47
   1   4 -16  124.20   51.55
  -1  -4  16  110.31   36.38
  -1  -4  16   78.67   41.96
  -1  -4  16  148.10   46.19
   1   4 -15   14.10   12.73
   1   4 -15   18.95   18.38
   1   4 -15   15.71   17.35
  -1  -4  15   23.76   14.85
  -1  -4  15   14.83   17.53
   1   4 -14   -0.01    8.43
   1   4 -14    4.33   14.73
   1   4 -14    2.35   10.14
   1   4 -14   14.98   12.66
  -1  -4  14    4.35    8.62
  -1  -4  14    6.24   14.51
   1   4 -13  225.84   63.00
   1   4 -13  195.31   67.35
   1   4 -13  314.63   74.88
   1   4 -13  423.32   91.80
  -1  -4  13  336.71   77.43
  -1  -4  13  388.74   94.29
   1   4 -12    1.10    5.45
   1   4 -12   -0.20    6.84
   1   4 -12   -0.38    6.08
   1   4 -12   -1.34    6.22
  -1  -4  12    3.90    5.95
  -1  -4  12   -3.68    6.35
   1   4 -11  976.50  176.63
   1   4 -11  512.26  134.18
   1   4 -11  893.76  174.53
   1   4 -11  938.17  182.93
  -1  -4  11  752.39  154.63
  -1  -4  11  541.38  139.29
   1   4 -10  284.59   68.07
   1   4 -10  387.70   87.68
   1   4 -10  349.63   79.52
   1   4 -10  560.13  105.84
  -1  -4  10  263.98   65.99
   1   4  -9  175.46   49.28
   1   4  -9  235.55   54.12
   1   4  -9  225.17   50.64
  -1  -4   9  273.11   62.60
  -1  -4   9  250.05   57.46
   1   4  -8 3249.88  726.12
   1   4  -8 4895.88  961.49
   1   4  -8 6170.33 1116.99
  -1  -4   8 4883.35  982.42
  -1  -4   8 6201.52 1113.84
   1   4  -7 1121.78  210.36
   1   4  -7 1334.76  228.24
   1   4  -7  889.58  175.30
  -1  -4   7  958.12  179.38
  -1  -4   7 1386.87  233.95
   1   4  -6    5.80   12.65
   1   4  -6   20.40   10.31
  -1  -4   6   10.73    8.90
  -1  -4   6   11.18   10.36
   1   4  -515116.50 3375.26
  -1  -4   512477.40 2541.27
   1   4  -4 1600.90  332.45
   1   4  -4 2790.35  432.31
  -1  -4   4 2158.76  302.28
   1   4  -3 2367.15  392.46
   1   4  -2 2410.22  395.38
   1   4  -1  603.92   97.14
   1   4   0 1887.56  303.52
  -1  -4   0 1915.16  231.89
   1   4   1   14.09    9.23
   1   4   1    1.81    8.47
  -1  -4  -1    6.18    5.09
  -1  -4  -1    2.64    3.61
   1   4   2  833.71  152.55
  -1  -4  -2 1136.22  158.37
   1   4   3 1357.67  209.50
   1   4   3 1116.54  159.53
  -1  -4  -3  845.46  139.87
  -1  -4  -3  728.01  141.21
   1   4   4    0.11    7.74
   1   4   4    3.71    5.76
  -1  -4  -4   -3.04    5.33
  -1  -4  -4   -1.40    5.13
   1   4   5   38.28   14.96
   1   4   5   27.92   20.52
  -1  -4  -5   44.44   18.27
  -1  -4  -5   46.44   20.14
   1   4   6 1392.85  255.54
   1   4   6 2042.49  375.84
  -1  -4  -6 2624.44  446.61
   1   4   7   36.23   13.70
   1   4   7   43.19   22.88
   1   4   7   40.52   20.77
   1   4   814146.40 2767.73
   1   4   8 9663.03 2370.13
   1   4   821607.30 4362.07
  -1  -4  -8 8819.66 2194.96
   1   4   9 4196.86  742.60
   1   4   9 3301.65  772.59
   1   4   9 5404.86 1051.81
  -1  -4  -9 4731.56  991.32
  -1  -4  -9 4238.17  890.32
   1   4  10  257.46   45.53
   1   4  10  257.25   75.15
  -1  -4 -10  199.05   68.47
  -1  -4 -10  434.57   88.33
   1   4  11 5854.09  900.54
   1   4  11 3333.71  780.82
  -1  -4 -11 4719.20  998.03
  -1  -4 -11 2539.50  623.77
   1   4  12    2.36    4.18
   1   4  12   -2.69   10.95
  -1  -4 -12   -0.79   12.07
  -1  -4 -12   -4.80    9.15
   1   4  13   36.05   30.80
   1   4  13   57.59   28.64
  -1  -4 -13   63.24   32.11
  -1  -4 -13   52.75   28.37
   1   4  14  316.82   92.36
   1   4  14  219.92   66.51
  -1  -4 -14  177.81   70.24
  -1  -4 -14  170.87   59.11
   1   4  15  461.79   78.62
   1   4  15  409.41  125.49
   1   4  15  363.97  108.34
  -1  -4 -15  370.07  118.36
  -1  -4 -15  292.15   94.32
   1   4  16 1062.64  186.16
   1   4  16 1781.65  407.95
   1   4  16 1071.20  278.58
  -1  -4 -16 1342.84  340.07
  -1  -4 -16  894.84  244.45
   1   4  17  888.61  160.43
   1   4  17 1105.41  285.09
   1   4  17  647.51  197.10
  -1  -4 -17  984.28  266.64
  -1  -4 -17  713.75  195.72
   1   4  18  262.81   95.69
   1   4  18  174.41   76.96
  -1  -4 -18  343.88  101.46
  -1  -4 -18  158.66   67.83
   1   4  19 5118.88 1407.75
  -1  -4 -19 6908.74 1804.37
   1   4  20   22.33   27.09
  -1  -4 -20    3.39   19.98
   1   4  21    3.46   17.96
   1   4  21   -9.05   13.75
  -1  -4 -21    4.03   14.16
  -1  -4 -21    1.78   12.88
   1   4  22  209.91   86.13
   1   4  22   99.78   59.13
  -1  -4 -22  135.53   69.38
  -1  -4 -22  135.96   61.64
   1   4  23   -1.23   16.97
   1   4  23   -3.91   13.45
  -1  -4 -23   -3.51   16.56
  -1  -4 -23    5.82   13.02
   1   4  24   19.93   29.67
   1   4  24   14.21   25.49
  -1  -4 -24   -2.33   28.23
  -1  -4 -24   16.87   19.17
   1   4  25   64.71   43.08
   1   4  25   38.72   38.82
  -1  -4 -25   14.79   33.18
  -1  -4 -25   39.34   29.10
   1   4  26   -1.70   13.10
   1   4  26   -9.78   13.77
  -1  -4 -26   10.91   12.84
   1   4  27  162.99   74.53
   1   4  27   58.86   50.51
  -1  -4 -27  137.59   80.00
  -1  -4 -27  132.68   61.76
   1   5 -27   48.72   27.65
   1   5 -27  127.05   60.65
   1   5 -27   69.51   44.24
  -1  -5  27   58.14   27.57
  -1  -5  27   54.31   59.11
  -1  -5  27   60.91   37.15
   1   5 -26   13.01   13.82
   1   5 -26   20.47   28.83
   1   5 -26   22.16   26.20
  -1  -5  26   12.52   12.41
  -1  -5  26   17.88   27.80
  -1  -5  26    7.31   23.11
   1   5 -25   34.32   18.51
   1   5 -25   54.99   39.85
   1   5 -25   32.41   34.92
  -1  -5  25   42.99   24.74
  -1  -5  25   55.67   42.42
  -1  -5  25   34.11   29.37
   1   5 -24    6.63    9.66
   1   5 -24   12.70   23.41
   1   5 -24   16.54   20.88
  -1  -5  24    9.53   11.41
  -1  -5  24   22.16   26.37
   1   5 -23   32.63   19.30
   1   5 -23   26.52   27.47
  -1  -5  23   38.01   20.28
  -1  -5  23   49.49   38.70
   1   5 -22   93.55   32.97
   1   5 -22   45.65   36.89
  -1  -5  22  108.65   35.45
   1   5 -21   33.51   19.27
   1   5 -21   46.25   34.87
  -1  -5  21   25.18   17.41
  -1  -5  21   31.34   28.60
   1   5 -20    2.40    7.92
   1   5 -20    3.85   17.50
   1   5 -20   -0.58   12.87
   1   5 -20    5.72   15.35
  -1  -5  20    2.77    8.31
  -1  -5  20    1.77   15.43
   1   5 -19  749.28  214.51
   1   5 -19  509.98  158.79
  -1  -5  19  657.30  159.65
  -1  -5  19  688.45  203.82
   1   5 -18   14.98   16.19
   1   5 -18   17.63   24.41
   1   5 -18   18.26   21.01
   1   5 -18   19.43   22.14
  -1  -5  18   17.94   15.92
  -1  -5  18   19.66   18.63
   1   5 -17   54.26   25.67
   1   5 -17   50.58   33.03
   1   5 -17   70.75   34.42
   1   5 -17   57.48   38.95
  -1  -5  17   49.22   25.66
  -1  -5  17  107.60   44.26
   1   5 -1614246.50 3939.29
   1   5 -1615553.60 4487.70
   1   5 -1618972.20 4857.91
   1   5 -1615903.00 4717.99
  -1  -5  1620611.90 5423.11
   1   5 -15  127.71   39.88
   1   5 -15  136.05   46.78
   1   5 -15  110.68   44.57
  -1  -5  15  122.49   40.16
  -1  -5  15  111.48   43.79
   1   5 -14  230.65   70.46
   1   5 -14  294.39   85.65
   1   5 -14  302.96   86.09
  -1  -5  14  365.07   87.71
  -1  -5  14  314.23   90.14
   1   5 -13  321.12   74.70
   1   5 -13  135.80   54.60
   1   5 -13  256.67   65.94
   1   5 -13  213.49   65.36
  -1  -5  13  229.08   60.45
  -1  -5  13  169.90   55.83
   1   5 -12    5.14   10.53
   1   5 -12   15.59   12.41
   1   5 -12   20.01   13.59
   1   5 -12    3.16   12.14
  -1  -5  12    6.66   11.36
   1   5 -11 1041.39  229.37
   1   5 -11  984.57  231.54
   1   5 -11 1266.82  255.64
   1   5 -11 1483.21  276.60
  -1  -5  11 1088.02  240.49
  -1  -5  11 1216.10  251.81
   1   5 -10 1180.04  236.41
   1   5 -10 1360.60  256.27
   1   5 -10  996.41  205.66
  -1  -5  10 1100.48  232.82
  -1  -5  10  835.17  186.10
   1   5  -9  570.25  129.73
   1   5  -9  881.96  158.44
  -1  -5   9  517.38  126.74
  -1  -5   9  675.35  134.43
   1   5  -8 4948.07 1065.67
   1   5  -8 5715.97 1139.72
  -1  -5   8 5545.61 1172.38
  -1  -5   8 4985.59 1036.21
   1   5  -7   98.76   33.32
   1   5  -7  100.97   24.48
   1   5  -7   72.41   27.89
  -1  -5   7  100.64   34.76
  -1  -5   7   62.99   19.30
  -1  -5   7   62.16   25.56
   1   5  -6  378.50   86.64
   1   5  -6  322.53   62.76
   1   5  -6  347.30   81.25
  -1  -5   6  503.98  103.04
  -1  -5   6  442.63   85.75
   1   5  -5  994.91  137.16
   1   5  -5 1108.55  178.90
  -1  -5   5  581.94  135.75
  -1  -5   5  568.70   99.82
  -1  -5   5  755.76  141.45
   1   5  -4   34.11   20.24
   1   5  -4   30.45    7.92
  -1  -5   4   33.65   21.07
  -1  -5   4   19.27    8.63
  -1  -5   4   32.88   17.53
   1   5  -316239.90 3836.84
   1   5  -316890.00 3044.77
  -1  -5   316396.70 3135.77
  -1  -5   313399.50 3118.94
   1   5  -2  521.93  112.55
  -1  -5   2  631.59  124.50
  -1  -5   2  512.88   94.71
  -1  -5   1    1.05    6.68
   1   5   0 5602.77 1167.08
  -1  -5   0 7729.78 1108.52
  -1  -5   0 4894.52  954.09
   1   5   1   98.54   34.47
  -1  -5  -1  121.49   20.39
  -1  -5  -1   90.16   14.40
  -1  -5  -1  147.05   32.67
   1   5   2 3118.07  508.66
   1   5   2 1475.72  297.10
  -1  -5  -2 1918.77  334.04
   1   5   313095.20 3097.49
   1   5   316609.50 3665.70
  -1  -5  -313204.40 2872.86
  -1  -5  -316007.50 3510.27
   1   5   4  898.45  172.95
  -1  -5  -4  743.07  142.97
  -1  -5  -4 1320.29  223.02
   1   5   5  153.13   39.35
  -1  -5  -5   75.48   26.76
  -1  -5  -5  122.35   33.84
   1   5   6 1840.25  344.42
  -1  -5  -6 1189.31  232.37
   1   5   7  685.91  147.06
  -1  -5  -7  567.92  109.22
  -1  -5  -7  753.07  153.94
   1   5   8 1027.39  215.10
   1   5   8  931.33  202.08
  -1  -5  -8  767.64  146.65
  -1  -5  -8  983.67  208.22
   1   5   9  280.32   78.80
  -1  -5  -9  233.12   50.04
  -1  -5  -9  334.08   79.44
   1   5  10    4.64    9.71
   1   5  10    7.80   10.74
  -1  -5 -10   -1.05    5.01
  -1  -5 -10    2.07   10.38
  -1  -5 -10   -1.08   10.80
   1   5  11  293.27   87.16
  -1  -5 -11  319.13   64.98
  -1  -5 -11  265.79   78.27
   1   5  12  365.02   95.99
  -1  -5 -12  253.05   55.92
  -1  -5 -12  186.27   70.75
  -1  -5 -12  314.06   84.83
   1   5  13   16.54   18.79
  -1  -5 -13   12.59    9.20
  -1  -5 -13   21.48   19.99
  -1  -5 -13    0.86   13.94
   1   5  14  515.68  144.09
   1   5  14  364.49  112.73
  -1  -5 -14  550.88   96.58
  -1  -5 -14  333.15  110.43
  -1  -5 -14  396.20  115.11
   1   5  15    7.48   22.42
   1   5  15   -1.87   18.06
  -1  -5 -15    8.57    8.23
  -1  -5 -15   15.10   21.45
  -1  -5 -15    8.15   16.05
   1   5  16 4729.96 1272.80
   1   5  16 4073.90 1034.57
  -1  -5 -16 3363.16  711.78
  -1  -5 -16 5753.74 1374.04
  -1  -5 -16 4330.27 1068.51
   1   5  17   90.46   48.85
   1   5  17   33.16   34.72
  -1  -5 -17   77.25   21.64
  -1  -5 -17   45.67   40.31
  -1  -5 -17   45.35   29.43
   1   5  18    8.80   26.70
   1   5  18   27.39   23.37
  -1  -5 -18   15.60   10.10
  -1  -5 -18   25.92   28.93
  -1  -5 -19 1440.04  279.83
  -1  -5 -19 1621.49  460.68
   1   5  20   88.32   52.65
   1   5  20   79.84   45.95
  -1  -5 -20   61.90   20.91
  -1  -5 -20   73.49   39.62
   1   5  21  213.18   80.26
   1   5  21  116.38   59.88
  -1  -5 -21  101.13   27.52
  -1  -5 -21  190.73   80.44
  -1  -5 -21   92.81   48.35
   1   5  22   84.74   50.80
   1   5  22  101.91   55.71
  -1  -5 -22   85.36   24.63
  -1  -5 -22  136.19   66.90
  -1  -5 -22   87.88   49.82
   1   5  23   16.04   26.05
   1   5  23   13.34   21.98
  -1  -5 -23   12.89    8.69
  -1  -5 -23   23.07   27.13
  -1  -5 -23    7.34   22.88
   1   5  24    5.35   19.09
   1   5  24   20.39   21.25
  -1  -5 -24    0.36    4.69
  -1  -5 -24    0.85   22.75
  -1  -5 -24   15.09   18.99
   1   5  25   25.02   31.52
   1   5  25   13.58   29.02
  -1  -5 -25   15.49   10.12
  -1  -5 -25   41.02   39.59
  -1  -5 -25   55.22   30.99
   1   5  26    3.54   17.41
   1   5  26    1.07   19.62
  -1  -5 -26    1.35    4.16
  -1  -5 -26   -5.89   21.10
  -1  -5 -26    2.97   15.76
   1   6 -26    3.82    7.75
   1   6 -26    9.76   19.57
   1   6 -26   -2.38   16.32
   1   6 -26    3.68   17.24
  -1  -6  26    1.91   10.85
  -1  -6  26    7.83   19.06
   1   6 -25   36.75   29.29
   1   6 -25  121.52   61.44
   1   6 -25   66.53   42.53
   1   6 -25   92.77   48.86
  -1  -6  25   90.67   34.71
  -1  -6  25  104.07   55.86
   1   6 -24   29.49   17.40
   1   6 -24   36.11   32.45
   1   6 -24   21.45   22.64
   1   6 -24   18.17   23.82
  -1  -6  24   18.87   17.80
  -1  -6  24   42.86   33.76
   1   6 -23   -0.31   12.27
   1   6 -23   13.13   16.18
   1   6 -23    1.77   16.43
  -1  -6  23    8.64   11.47
  -1  -6  23    5.14   19.50
   1   6 -22  143.31   60.46
   1   6 -22  139.05   49.74
   1   6 -22   80.78   47.02
  -1  -6  22   88.53   37.72
   1   6 -21   32.65   22.29
   1   6 -21   47.85   34.29
   1   6 -21   47.03   30.08
  -1  -6  21   42.40   22.76
  -1  -6  21   41.27   32.17
   1   6 -20    5.34   11.90
   1   6 -20    4.45   16.49
   1   6 -20    8.48   16.56
  -1  -6  20    9.33   11.50
  -1  -6  20   -0.35   18.02
   1   6 -19  710.27  184.53
   1   6 -19  859.38  229.60
   1   6 -19  735.12  200.39
   1   6 -19  835.46  221.66
  -1  -6  19  906.63  210.34
  -1  -6  19  490.26  181.36
   1   6 -18   59.18   30.74
   1   6 -18   86.20   41.55
   1   6 -18   88.32   41.67
   1   6 -18   56.30   39.91
  -1  -6  18  101.94   36.33
  -1  -6  18  109.69   47.52
   1   6 -17  149.61   53.51
   1   6 -17  150.94   55.30
   1   6 -17  183.54   60.69
   1   6 -17  178.58   60.40
  -1  -6  17  174.86   56.86
  -1  -6  17  106.02   49.38
   1   6 -16  723.63  154.63
   1   6 -16  445.66  127.09
   1   6 -16  341.49  107.53
   1   6 -16  405.41  123.99
  -1  -6  16  532.35  132.56
  -1  -6  16  431.62  132.76
   1   6 -15  706.02  209.01
   1   6 -15  981.82  254.68
   1   6 -15 1116.95  254.57
   1   6 -15 1355.12  301.86
  -1  -6  15 1155.19  267.15
  -1  -6  15 1543.84  333.55
   1   6 -14  388.25  102.93
   1   6 -14  449.01  107.33
   1   6 -14  416.39  101.44
   1   6 -14  303.86   90.83
  -1  -6  14  422.63  103.14
  -1  -6  14  213.34   74.72
   1   6 -13  190.02   53.92
   1   6 -13  127.91   41.25
   1   6 -13  106.08   41.50
   1   6 -13  122.47   42.95
  -1  -6  13  151.66   46.44
  -1  -6  13  119.09   41.48
   1   6 -12  290.26   79.08
   1   6 -12  310.42   77.31
   1   6 -12  290.30   75.02
   1   6 -12  320.83   79.58
   1   6 -11   30.40   19.43
   1   6 -11   24.91   15.24
   1   6 -11   30.87   18.20
  -1  -6  11   22.94   16.62
  -1  -6  11   17.23   13.60
  -1  -6  11   22.27   13.96
   1   6 -10  176.77   57.54
   1   6 -10  197.70   56.23
  -1  -6  10  289.48   71.81
  -1  -6  10  268.63   59.18
  -1  -6  10  238.35   63.36
   1   6  -9   63.44   28.40
   1   6  -9   93.96   27.93
  -1  -6   9   78.19   31.37
  -1  -6   9   53.91   26.20
   1   6  -8  437.55   96.49
   1   6  -8  323.73   69.91
   1   6  -8  445.73   91.37
  -1  -6   8  367.40   90.71
  -1  -6   8  244.99   65.08
   1   6  -7    1.61   10.34
   1   6  -7    0.65    5.44
   1   6  -7   -4.82    8.73
  -1  -6   7   -2.88   10.56
  -1  -6   7    4.83    5.69
  -1  -6   7    1.98    8.15
   1   6  -6 2924.38  648.07
   1   6  -6 3136.88  640.71
  -1  -6   6 3427.68  729.21
  -1  -6   6 4492.58  736.12
  -1  -6   6 3516.45  740.04
   1   6  -5 1500.94  302.29
   1   6  -5 1348.81  184.95
   1   6  -5  935.46  193.47
  -1  -6   5 1116.95  251.24
  -1  -6   5 1270.92  198.05
  -1  -6   5 1560.36  276.58
   1   6  -4  608.15  148.55
   1   6  -4  650.75  123.71
  -1  -6   4  457.99  119.77
  -1  -6   4  773.81  104.06
  -1  -6   4  815.99  156.55
   1   6  -3 6684.17 1658.47
   1   6  -3 9631.29 1489.41
   1   6  -3 8467.12 1763.40
  -1  -6   312820.90 2517.90
   1   6  -2    4.77    8.64
  -1  -6   2    9.38   11.71
  -1  -6   2   -6.13    8.57
   1   6  -1    2.83    8.39
   1   6  -1    1.94    6.01
  -1  -6   1   -3.88    7.83
  -1  -6   1   -1.05    5.85
   1   6   0 2164.71  406.45
   1   6   0 1748.48  373.37
   1   6   0 1928.93  351.47
  -1  -6   0 1836.18  238.31
  -1  -6   0 2532.70  420.95
   1   6   1   22.72   17.99
   1   6   1   43.76   22.35
   1   6   1   19.11   16.85
  -1  -6  -1   29.29    9.07
  -1  -6  -1   26.70    6.80
  -1  -6  -1   25.98   15.76
   1   6   2  997.23  191.64
   1   6   2 1748.92  292.59
   1   6   2  821.48  166.56
  -1  -6  -2  878.34  145.22
  -1  -6  -2 1214.51  209.64
   1   6   3 2275.28  435.38
   1   6   3 1805.29  394.86
   1   6   3 2199.55  443.20
  -1  -6  -3 2554.92  427.77
  -1  -6  -3 2319.62  367.17
  -1  -6  -3 2887.23  504.65
   1   6   4  460.54   95.41
   1   6   4  474.70   99.15
   1   6   4  289.23   77.92
  -1  -6  -4  518.15   91.54
  -1  -6  -4  343.62   65.63
  -1  -6  -4  431.72   87.96
   1   6   5 5641.16  994.53
   1   6   5 2601.32  586.27
   1   6   5 3142.64  672.73
  -1  -6  -5 4479.67  816.89
  -1  -6  -5 3484.02  728.16
   1   6   6  234.30   51.09
   1   6   6  155.25   49.17
  -1  -6  -6  101.37   42.61
   1   6   7   70.80   25.91
   1   6   7   38.28   22.95
  -1  -6  -7   82.43   26.51
  -1  -6  -7   81.59   29.54
   1   6   8    6.63    7.54
   1   6   8   13.45   11.09
   1   6   8    5.64   11.23
  -1  -6  -8    5.53    8.49
  -1  -6  -8    7.92   10.44
   1   6   9   55.64   19.14
   1   6   9   52.05   23.28
   1   6   9  101.92   32.56
  -1  -6  -9   67.50   20.35
  -1  -6  -9   39.42   25.65
   1   6  10   74.89   20.63
   1   6  10   81.23   32.25
   1   6  10   52.04   31.40
  -1  -6 -10   75.99   21.72
  -1  -6 -10   58.28   29.66
   1   6  11  502.60  119.90
   1   6  11  341.74  102.86
  -1  -6 -11  592.46  137.86
  -1  -6 -11  481.09  121.82
   1   6  12  120.06   28.04
   1   6  12   94.82   38.99
  -1  -6 -12   78.03   23.31
  -1  -6 -12  135.15   47.92
  -1  -6 -12   57.83   32.87
   1   6  13 3116.65  578.93
   1   6  13 3818.54  848.35
  -1  -6 -13 2637.69  531.62
  -1  -6 -13 2809.83  728.40
  -1  -6 -13 4011.79  877.89
   1   6  14 1017.54  197.24
   1   6  14 1306.17  312.05
  -1  -6 -14 1158.78  217.62
  -1  -6 -14 1263.59  323.41
  -1  -6 -14 1337.64  315.68
   1   6  15  161.81   35.87
   1   6  15  168.94   63.49
   1   6  15  132.01   54.35
  -1  -6 -15  165.46   37.81
  -1  -6 -15  122.70   62.77
  -1  -6 -15  156.60   61.76
   1   6  16 1294.33  322.59
   1   6  16 1227.94  324.07
  -1  -6 -16  935.82  188.98
  -1  -6 -16 1384.59  358.56
  -1  -6 -16 1198.47  307.64
   1   6  17  205.13   48.44
   1   6  17  268.13   89.01
   1   6  17  282.86   96.30
  -1  -6 -17  210.34   49.43
  -1  -6 -17  359.30  106.91
   1   6  18  354.49   72.74
   1   6  18  541.71  145.84
  -1  -6 -18  301.85   67.26
  -1  -6 -18  310.55  119.06
   1   6  19    6.17    6.99
  -1  -6 -19    9.40    7.42
  -1  -6 -19    4.12   19.33
   1   6  20   -2.08   18.93
   1   6  20    7.01   18.21
  -1  -6 -20    6.34    6.18
  -1  -6 -20    3.03   19.40
   1   6  21  432.71  211.35
   1   6  21  463.26  169.51
  -1  -6 -21  637.64  121.43
  -1  -6 -21 1513.82  344.64
  -1  -6 -21  651.65  200.54
   1   6  22  133.85   33.58
   1   6  22  266.35   86.96
   1   6  22  121.35   67.25
  -1  -6 -22  107.80   29.70
  -1  -6 -22  288.51   96.38
  -1  -6 -22   93.01   58.14
   1   6  23   -1.22    4.92
   1   6  23    6.22   17.27
   1   6  23   15.28   17.95
  -1  -6 -23    3.88    5.27
  -1  -6 -23    4.19   20.45
  -1  -6 -23    2.27   15.96
   1   6  24  123.46   63.21
   1   6  24  122.81   56.77
  -1  -6 -24   99.30   27.25
  -1  -6 -24  112.18   67.08
  -1  -6 -24  141.67   68.08
   1   6  25    5.80   21.09
   1   6  25    8.74   20.15
  -1  -6 -25    9.10   24.47
  -1  -6 -25   -0.19   18.33
  -1  -6 -26    3.77   16.15
   1   7 -26    0.83    9.40
   1   7 -26   -4.24   16.89
   1   7 -26    5.33   16.73
   1   7 -26   10.49   18.34
  -1  -7  26    4.45    9.91
  -1  -7  26    2.59   19.66
   1   7 -25   65.37   31.80
   1   7 -25   56.83   46.62
   1   7 -25   65.53   41.99
   1   7 -25   60.21   42.26
  -1  -7  25   57.55   29.51
  -1  -7  25   96.27   51.04
   1   7 -24   16.12   25.41
   1   7 -24    9.29   24.36
   1   7 -24   21.28   24.21
  -1  -7  24   18.03   18.78
  -1  -7  24   18.27   28.06
   1   7 -23    2.87    9.13
   1   7 -23    2.48   15.19
   1   7 -23   -2.49   14.13
  -1  -7  23    2.74   11.33
  -1  -7  23    2.72   14.64
   1   7 -22   35.79   26.65
   1   7 -22   34.83   37.93
   1   7 -22   75.19   36.08
   1   7 -22   36.97   30.84
  -1  -7  22   48.63   25.72
   1   7 -21    2.93   10.95
   1   7 -21    8.71   17.36
   1   7 -21    2.19   16.42
  -1  -7  21    4.03   10.60
  -1  -7  21    6.61   14.00
   1   7 -20   16.05   15.78
   1   7 -20    0.28   20.55
  -1  -7  20   11.96   16.49
  -1  -7  20   25.48   22.49
   1   7 -19   55.79   35.36
   1   7 -19  104.02   44.67
   1   7 -19  131.22   48.60
  -1  -7  19   52.46   32.95
  -1  -7  19  113.76   42.91
   1   7 -18   35.21   28.19
   1   7 -18   52.46   29.41
   1   7 -18   45.80   29.34
   1   7 -18   41.91   31.75
  -1  -7  18   37.55   23.72
  -1  -7  18   42.84   28.88
   1   7 -17  378.97   98.85
   1   7 -17  241.65   77.44
   1   7 -17  236.91   82.78
  -1  -7  17  214.84   73.17
  -1  -7  17  267.81   84.16
   1   7 -16  498.11  131.75
   1   7 -16  338.51  106.36
   1   7 -16  443.29  120.06
   1   7 -16  393.92  120.52
  -1  -7  16  280.93   96.83
  -1  -7  16  404.86  115.12
   1   7 -15  233.00   72.52
   1   7 -15  219.79   65.24
   1   7 -15  207.25   67.98
  -1  -7  15  133.54   53.49
  -1  -7  15  136.62   53.57
   1   7 -14  417.13  104.88
   1   7 -14  145.54   58.50
   1   7 -14  386.97   92.20
   1   7 -14  299.26   81.77
  -1  -7  14  253.60   79.95
  -1  -7  14  304.45   82.56
   1   7 -13  367.81   98.45
   1   7 -13  360.59   95.02
   1   7 -13  249.73   78.79
   1   7 -13  498.60  107.52
  -1  -7  13  485.27  114.52
  -1  -7  13  233.44   74.77
   1   7 -12   32.90   21.97
   1   7 -12   55.88   24.31
   1   7 -12   70.21   27.04
  -1  -7  12   31.72   28.14
  -1  -7  12   47.89   23.03
  -1  -7  12   69.24   25.75
   1   7 -11  103.48   38.80
   1   7 -11   82.63   28.86
   1   7 -11  109.71   38.85
  -1  -7  11  108.31   39.80
  -1  -7  11  101.07   30.92
  -1  -7  11   73.66   33.38
   1   7 -10  210.94   65.00
   1   7 -10  244.72   65.67
  -1  -7  10  235.00   69.92
  -1  -7  10  185.27   56.52
   1   7  -9 3542.78  838.45
   1   7  -9 5224.80 1062.10
  -1  -7   9 4234.89  950.18
  -1  -7   9 3712.53  831.41
   1   7  -8  413.81  100.72
   1   7  -8  293.91   79.04
  -1  -7   8  373.20   97.07
  -1  -7   8  330.23   78.54
   1   7  -7   23.02   18.27
   1   7  -7   11.21    7.41
   1   7  -7   18.51   15.58
  -1  -7   7   10.20   17.63
  -1  -7   7   23.08   11.22
  -1  -7   7   31.98   16.10
   1   7  -6 3289.57  713.90
   1   7  -6 2916.44  589.07
  -1  -7   6 5151.25  981.19
  -1  -7   6 2701.77  579.14
   1   7  -5  211.82   63.95
   1   7  -5  249.51   58.41
  -1  -7   5  246.06   74.27
  -1  -7   5  362.86   78.18
   1   7  -4  177.61   57.41
   1   7  -4  154.06   21.93
   1   7  -4  165.74   42.85
  -1  -7   4  131.03   51.34
  -1  -7   4  263.53   56.78
   1   7  -3 9588.44 1727.28
   1   7  -311566.00 2571.28
  -1  -7   312770.10 3034.12
  -1  -7   316195.00 3452.74
   1   7  -2  392.21   42.45
   1   7  -2  377.04   82.06
  -1  -7   2  697.51  137.48
  -1  -7   2  582.98  104.91
   1   7  -1 2487.42  598.77
   1   7  -1 3264.97  632.59
  -1  -7   1 3244.33  705.51
  -1  -7   1 4148.14  532.00
  -1  -7   1 3583.04  681.83
   1   7   0   34.30   18.32
   1   7   0   31.39   20.76
   1   7   0   27.68   16.13
  -1  -7   0   22.88    6.06
  -1  -7   0   32.13   15.79
   1   7   1  354.00   83.43
   1   7   1  270.72   78.05
   1   7   1  418.35   81.91
  -1  -7  -1  296.87   49.00
  -1  -7  -1  342.28   45.92
  -1  -7  -1  571.57   98.26
   1   7   2  139.82   43.43
   1   7   2   82.44   40.01
   1   7   2  141.81   39.62
  -1  -7  -2  239.01   37.65
  -1  -7  -2  147.41   25.21
  -1  -7  -2  137.70   37.06
   1   7   3  434.75   86.17
   1   7   3  499.00  102.20
   1   7   3  177.05   61.74
  -1  -7  -3  384.79   68.26
  -1  -7  -3  352.16   55.49
  -1  -7  -3  263.99   64.01
   1   7   4  452.28  109.04
   1   7   4  774.91  158.07
   1   7   4  734.95  148.66
  -1  -7  -4  800.10  151.60
   1   7   5   46.12   22.19
   1   7   5   77.36   28.05
   1   7   5   64.65   28.22
  -1  -7  -5   67.09   25.57
   1   7   6   97.38   25.97
   1   7   6   63.71   23.71
   1   7   6   85.01   28.30
  -1  -7  -6   51.71   18.25
  -1  -7  -6   25.91   22.05
   1   7   7   -3.06    7.61
   1   7   7    0.39    6.69
   1   7   7    0.74   10.35
  -1  -7  -7    5.73    8.84
  -1  -7  -7   -3.67    5.64
  -1  -7  -7   -3.09   10.09
   1   7   8   22.77   13.29
   1   7   8    1.71    9.40
   1   7   8   15.09   18.47
  -1  -7  -8   18.85   13.13
  -1  -7  -8   12.91   11.29
  -1  -7  -8   19.30   15.48
   1   7   9   83.49   25.30
   1   7   9   89.53   27.67
   1   7   9  117.84   38.99
  -1  -7  -9   67.27   28.04
  -1  -7  -9   42.97   27.03
   1   7  10 1196.48  228.72
   1   7  10 1283.38  284.14
  -1  -7 -10  886.45  225.54
   1   7  11  499.61  106.35
   1   7  11  806.44  175.21
  -1  -7 -11  460.29  130.73
   1   7  12  566.87  105.57
   1   7  12  456.87  124.75
   1   7  12  525.28  135.78
  -1  -7 -12  536.39  106.90
  -1  -7 -12  717.33  161.73
  -1  -7 -12  270.27  101.73
   1   7  13   16.11    9.36
   1   7  13   14.64   17.53
  -1  -7 -13    6.38    8.89
  -1  -7 -13   28.46   21.13
  -1  -7 -13   20.58   21.71
   1   7  14   -3.00    6.65
   1   7  14   -2.84   13.94
  -1  -7 -14   -4.47   13.77
  -1  -7 -14   -6.75   13.22
   1   7  15  707.87  141.82
   1   7  15  702.23  199.81
  -1  -7 -15  686.12  151.58
  -1  -7 -15  913.17  241.74
  -1  -7 -15 1005.09  246.60
   1   7  16  168.58   43.65
   1   7  16  243.26   85.85
   1   7  16  422.77  102.46
  -1  -7 -16  350.29   66.54
  -1  -7 -16  159.17   72.14
   1   7  17   39.67   17.14
   1   7  17   40.25   32.55
  -1  -7 -17   47.70   18.13
  -1  -7 -17   54.19   37.81
   1   7  18   62.30   22.25
  -1  -7 -18   87.29   25.46
  -1  -7 -18   99.63   51.32
  -1  -7 -18   85.73   45.07
   1   7  19   72.34   22.71
   1   7  19   99.31   47.03
  -1  -7 -19   62.37   20.98
  -1  -7 -19   79.46   43.58
   1   7  20   81.66   24.12
   1   7  20   64.72   47.86
   1   7  20   55.32   43.61
  -1  -7 -20   87.06   24.03
  -1  -7 -20  118.70   61.06
  -1  -7 -20   64.42   43.30
   1   7  21   25.57   12.68
   1   7  21   58.34   33.83
   1   7  21   52.48   36.72
  -1  -7 -21   30.61   13.38
  -1  -7 -21   78.27   42.47
  -1  -7 -21   47.62   34.30
   1   7  22   33.65   14.03
   1   7  22   28.15   34.24
   1   7  22   17.99   33.84
  -1  -7 -22   21.79   12.74
  -1  -7 -22   53.44   40.51
  -1  -7 -22   37.73   32.25
   1   7  23   35.62   16.99
   1   7  23   38.14   35.18
   1   7  23   51.99   35.43
  -1  -7 -23   37.20   14.00
  -1  -7 -23   48.54   41.91
  -1  -7 -23   61.56   37.45
   1   7  24  190.38  165.63
   1   7  24  517.41  172.81
  -1  -7 -24  441.28  177.99
  -1  -7 -24  603.83  182.57
   1   7  25   24.83   12.05
   1   7  25   60.36   42.71
   1   7  25   63.72   45.64
  -1  -7 -25   61.22   49.81
  -1  -7 -25   50.76   39.51
   1   8 -25  199.54   71.76
   1   8 -25  190.63  112.86
   1   8 -25  204.44   98.83
   1   8 -25  150.57   78.35
  -1  -8  25  440.19  133.05
   1   8 -24    3.79   19.94
   1   8 -24    6.25   17.09
   1   8 -24    5.25   19.82
  -1  -8  24    7.06   14.69
  -1  -8  24    4.41   19.98
   1   8 -23    4.47   11.67
   1   8 -23   -1.81   12.08
   1   8 -23    0.16   15.93
  -1  -8  23    7.37   13.56
   1   8 -22  116.61   43.86
   1   8 -22   83.26   53.56
   1   8 -22   78.22   45.39
   1   8 -22   85.67   47.78
  -1  -8  22   94.15   43.28
   1   8 -21   -0.66    9.29
   1   8 -21   -3.20   13.01
   1   8 -21    2.95   12.68
   1   8 -21    9.97   13.97
  -1  -8  21    2.67    9.48
  -1  -8  21   -2.56   12.55
   1   8 -20   -1.78   11.46
   1   8 -20   -1.78   11.71
   1   8 -20    3.65   10.85
  -1  -8  20    6.29   12.31
  -1  -8  20   -0.19    9.40
   1   8 -19  121.02   51.57
   1   8 -19  104.67   53.96
  -1  -8  19  151.72   54.62
  -1  -8  19   99.65   51.71
   1   8 -18  148.12   70.47
   1   8 -18  319.75  102.81
   1   8 -18  326.29   95.53
  -1  -8  18  289.10   91.79
  -1  -8  18  433.24  110.99
   1   8 -17  203.63   71.33
   1   8 -17  134.75   60.75
   1   8 -17  286.51   81.88
   1   8 -17  251.20   79.00
   1   8 -16  446.99  114.00
   1   8 -16  396.75  103.44
   1   8 -16  316.78   87.51
   1   8 -16  136.65   66.27
  -1  -8  16  337.21   99.40
  -1  -8  16  205.28   72.13
   1   8 -15  409.76  116.63
   1   8 -15  327.89   97.33
   1   8 -15  199.15   77.71
   1   8 -15  251.97   83.05
  -1  -8  15  284.74   94.92
  -1  -8  15  518.62  113.23
   1   8 -14  262.90   79.95
   1   8 -14  196.55   65.48
  -1  -8  14  154.03   62.44
  -1  -8  14  160.80   53.25
   1   8 -13  304.98   92.18
   1   8 -13  288.77   75.69
   1   8 -13  292.81   86.35
  -1  -8  13  242.24   74.11
   1   8 -12 2863.18  598.85
   1   8 -12 2583.96  596.18
  -1  -8  12 2505.57  620.42
  -1  -8  12 3242.50  668.86
  -1  -8  12 2095.91  520.22
   1   8 -11  174.16   56.16
   1   8 -11  183.09   44.56
   1   8 -11  162.65   53.81
  -1  -8  11  161.19   56.05
  -1  -8  11  117.52   37.66
  -1  -8  11  142.60   50.57
   1   8 -10   71.10   28.18
   1   8 -10   51.66   26.06
  -1  -8  10   27.30   24.89
  -1  -8  10   31.03   15.00
  -1  -8  10   34.80   20.37
   1   8  -9  264.69   75.31
   1   8  -9  179.61   59.15
  -1  -8   9  368.94   90.94
  -1  -8   9  203.35   58.11
   1   8  -8   49.00   22.25
   1   8  -8   27.18   10.60
   1   8  -8   33.05   20.11
  -1  -8   8   34.99   24.44
  -1  -8   8   31.38   19.38
   1   8  -7   86.45   34.70
   1   8  -7   80.94   17.89
   1   8  -7   41.30   24.12
  -1  -8   7  161.31   44.65
  -1  -8   7  107.39   25.07
  -1  -8   7   77.74   32.81
   1   8  -6 2928.23  633.95
   1   8  -6 2904.81  562.12
  -1  -8   6 2054.53  516.06
  -1  -8   6 2540.98  463.04
  -1  -8   6 2701.37  577.54
   1   8  -5  452.67  105.82
   1   8  -5  331.11   46.17
   1   8  -5  238.94   65.80
  -1  -8   5  409.97  104.87
  -1  -8   5  345.26   56.56
  -1  -8   5  498.50  105.77
   1   8  -4   18.76   18.36
   1   8  -4   17.67    4.70
   1   8  -4   28.88   16.04
  -1  -8   4   17.95    6.26
  -1  -8   4   22.39   16.93
   1   8  -3  134.54   16.01
   1   8  -3  144.71   41.44
  -1  -8   3   91.22   44.87
  -1  -8   3  125.16   19.92
  -1  -8   3  214.85   48.41
   1   8  -2   43.50   31.30
   1   8  -2   71.96   24.50
  -1  -8   2   41.90   26.79
  -1  -8   2   58.54    8.93
  -1  -8   2   76.06   25.50
   1   8  -1  291.79   67.18
   1   8  -1  151.98   41.79
  -1  -8   1   91.93   34.11
   1   8   0   -2.52    9.44
   1   8   0    1.38   11.73
   1   8   0    4.66    7.53
  -1  -8   0    0.72    2.54
  -1  -8   0    0.94    7.62
   1   8   1   10.90   14.81
   1   8   1   14.42   16.35
   1   8   1   16.81   13.75
  -1  -8  -1    8.81    6.30
  -1  -8  -1   14.68    5.58
  -1  -8  -1    5.48   12.23
   1   8   2  494.26  113.94
   1   8   2  705.06  150.19
   1   8   2  477.71  107.57
  -1  -8  -2  442.40   78.83
  -1  -8  -2  575.75   81.40
  -1  -8  -2  416.42   98.03
   1   8   3  107.66   36.40
   1   8   3  128.04   41.35
   1   8   3  160.60   43.04
  -1  -8  -3   73.83   23.52
  -1  -8  -3   90.18   20.44
  -1  -8  -3  126.14   35.79
   1   8   4 1747.90  377.58
   1   8   4 2268.43  474.11
   1   8   4 2654.38  502.70
  -1  -8  -4 1556.21  312.62
  -1  -8  -4 2333.75  446.42
   1   8   5 1992.75  453.51
   1   8   5 2835.92  569.52
  -1  -8  -5 2403.41  424.88
   1   8   6    6.84   10.04
   1   8   6   12.38   13.94
  -1  -8  -6    3.33    7.10
  -1  -8  -6    8.84   11.23
   1   8   7 1129.70  258.23
   1   8   7 1430.22  306.29
   1   8   7 2362.31  441.35
  -1  -8  -7 1260.24  271.46
  -1  -8  -7 1349.32  302.42
   1   8   8  131.83   42.72
   1   8   8  160.22   46.84
   1   8   8  139.55   47.11
  -1  -8  -8  132.26   42.44
  -1  -8  -8  115.85   33.58
  -1  -8  -8  139.23   48.65
   1   8   9   42.34   19.31
   1   8   9   44.63   20.69
   1   8   9   69.73   31.11
  -1  -8  -9   45.61   23.98
  -1  -8  -9   43.56   18.17
  -1  -8  -9   35.17   25.90
   1   8  10  545.40  144.79
  -1  -8 -10  421.92  120.94
  -1  -8 -10  579.79  128.02
  -1  -8 -10  677.75  155.15
   1   8  11    8.46    9.15
   1   8  11    1.87    8.03
   1   8  11    1.68   10.25
  -1  -8 -11   -2.04   14.82
  -1  -8 -11    5.76   11.52
   1   8  12 1214.04  262.35
   1   8  12 1261.77  307.05
  -1  -8 -12 1506.79  350.75
  -1  -8 -12  953.10  242.34
   1   8  13 5717.31 1240.98
   1   8  13 6430.21 1443.63
   1   8  13 7533.30 1793.95
  -1  -8 -13 5356.13 1434.38
  -1  -8 -13 5676.11 1423.84
  -1  -8 -13 6810.88 1655.68
   1   8  14  432.58  108.33
   1   8  14  747.72  156.00
  -1  -8 -14  731.51  189.20
  -1  -8 -14  683.52  171.22
  -1  -8 -14  755.82  188.66
   1   8  15    1.72    7.50
   1   8  15    2.18    8.41
  -1  -8 -15    8.26   14.76
  -1  -8 -15   -1.93   12.01
   1   8  16   20.84   12.25
   1   8  16   14.86   11.45
  -1  -8 -16   19.91   28.68
  -1  -8 -16   26.87   26.34
   1   8  17   18.45   11.72
   1   8  17   34.21   27.19
  -1  -8 -17   23.66   26.99
  -1  -8 -17   14.64   24.33
   1   8  18    5.30    6.84
   1   8  18    1.86    7.15
   1   8  18   -2.68   15.60
  -1  -8 -18    7.32   16.36
  -1  -8 -18    0.14   15.87
   1   8  19   41.00   15.50
   1   8  19   32.33   16.29
   1   8  19   28.13   33.65
  -1  -8 -19   53.52   30.73
   1   8  20    4.04    8.47
   1   8  20    6.74   10.04
   1   8  20   12.94   18.37
  -1  -8 -20   18.85   25.58
  -1  -8 -20   13.24   18.61
  -1  -8 -20   16.57   20.20
   1   8  21  254.51   59.36
   1   8  21  172.16   52.56
   1   8  21  379.25  121.79
  -1  -8 -21  386.50  111.49
  -1  -8 -21  290.84  100.96
   1   8  22   10.25    8.43
   1   8  22    4.53    8.67
   1   8  22    4.98   23.78
  -1  -8 -22   14.90   26.28
  -1  -8 -22   11.28   17.99
  -1  -8 -22   13.41   23.41
   1   8  23  180.15   45.75
   1   8  23  118.69   40.91
   1   8  23  205.19   89.55
  -1  -8 -23  361.99  116.08
  -1  -8 -23  331.81   97.90
  -1  -8 -23  236.34   90.96
   1   8  24  263.59   61.92
   1   8  24  125.07   42.20
   1   8  24  211.74   94.04
  -1  -8 -24  436.06  141.33
  -1  -8 -24  162.62   75.84
  -1  -8 -24  235.02   91.05
   1   9 -24   10.64   22.75
   1   9 -24   11.79   21.40
   1   9 -24    8.42   26.56
  -1  -9  24   26.41   24.17
   1   9 -23   30.95   25.86
   1   9 -23   -7.38   21.16
  -1  -9  23   36.53   24.47
  -1  -9  23   29.78   23.85
   1   9 -22  182.07   73.17
   1   9 -22  139.21   58.01
  -1  -9  22  143.30   59.27
   1   9 -21   39.59   32.14
   1   9 -21   58.95   32.22
   1   9 -21   59.65   36.95
  -1  -9  21   28.79   31.37
  -1  -9  21   47.95   30.38
   1   9 -20   12.19   12.07
   1   9 -20    3.39   11.88
   1   9 -20    1.45   11.15
   1   9 -20    5.22   13.22
  -1  -9  20   -4.70   10.12
  -1  -9  20   -4.47   11.00
   1   9 -19   28.46   24.66
   1   9 -19   35.08   30.19
  -1  -9  19   52.09   26.71
  -1  -9  19   25.14   23.24
   1   9 -18   62.57   37.79
   1   9 -18   55.90   31.01
  -1  -9  18   79.63   37.44
  -1  -9  18   49.45   27.55
   1   9 -17   98.54   52.34
   1   9 -17  104.44   43.44
   1   9 -17  116.13   48.56
  -1  -9  17  119.67   51.50
  -1  -9  17   79.78   39.36
   1   9 -16   46.34   31.19
   1   9 -16   22.84   20.22
   1   9 -16   68.30   30.30
   1   9 -16   18.46   22.45
  -1  -9  16   39.17   26.35
  -1  -9  16   31.51   21.54
   1   9 -15  767.50  230.75
   1   9 -15 1127.89  258.34
   1   9 -15  780.63  227.07
  -1  -9  15 1058.05  261.76
  -1  -9  15  700.71  193.01
   1   9 -14  254.63   88.99
   1   9 -14  283.75   76.36
   1   9 -14  314.56   91.52
  -1  -9  14  267.14   90.10
  -1  -9  14  303.91   84.83
   1   9 -13  683.50  192.81
   1   9 -13  808.34  188.18
   1   9 -13 1316.36  264.27
  -1  -9  13  431.67  158.77
  -1  -9  13  841.22  188.81
  -1  -9  13  874.06  207.51
   1   9 -12  323.39  107.27
   1   9 -12  237.97   77.62
   1   9 -12  511.54  127.54
  -1  -9  12  489.42  131.76
  -1  -9  12  633.38  138.95
   1   9 -11   -5.97   17.11
   1   9 -11   10.84    9.49
   1   9 -11    1.50   16.44
  -1  -9  11    0.65   17.36
  -1  -9  11    3.25    8.94
  -1  -9  11   13.83   13.19
   1   9 -10   86.97   37.51
   1   9 -10   61.20   31.08
  -1  -9  10   50.59   36.41
  -1  -9  10   89.71   26.72
  -1  -9  10   55.92   27.27
   1   9  -9  195.08   68.78
   1   9  -9  156.74   36.68
   1   9  -9  258.92   67.11
  -1  -9   9  208.20   70.55
  -1  -9   9  189.29   57.26
   1   9  -8   68.31   35.39
   1   9  -8   63.32   16.62
   1   9  -8   70.87   26.52
  -1  -9   8   49.51   27.81
  -1  -9   8   32.14   24.59
   1   9  -7   57.91   29.19
   1   9  -7   44.71   11.59
   1   9  -7   50.81   22.31
  -1  -9   7   31.80   29.51
  -1  -9   7   35.32   13.71
  -1  -9   7   58.97   25.92
   1   9  -6  306.47   86.60
   1   9  -6  343.33   48.97
   1   9  -6  361.51   79.35
  -1  -9   6  285.69   85.70
  -1  -9   6  194.38   43.48
  -1  -9   6  421.44   92.09
   1   9  -5    1.52   10.93
   1   9  -5   -1.12    2.39
   1   9  -5   -1.88    8.25
  -1  -9   5   -0.50   10.50
  -1  -9   5    0.02    3.29
  -1  -9   5    2.59    8.56
   1   9  -4    1.80   10.27
   1   9  -4    0.77    2.20
   1   9  -4    3.40    9.16
  -1  -9   4    2.91    3.11
  -1  -9   4   -1.89    9.76
   1   9  -3  195.01   53.03
  -1  -9   3  212.20   68.17
  -1  -9   3  188.22   31.11
  -1  -9   3  165.07   48.99
   1   9  -2  784.76  191.56
   1   9  -2  591.03  135.96
  -1  -9   2  547.53  156.29
  -1  -9   2  805.28  159.67
   1   9  -1  755.01  226.58
   1   9  -1 1111.43  237.50
  -1  -9   1 1222.14  155.13
  -1  -9   1 1516.35  282.69
   1   9   0   59.89   29.09
   1   9   0   29.77   29.85
   1   9   0   61.39   26.81
  -1  -9   0   63.96   11.63
  -1  -9   0   58.27   23.05
   1   9   1  291.20   74.59
   1   9   1  176.99   63.09
   1   9   1  315.48   71.64
  -1  -9  -1  205.14   35.02
  -1  -9  -1  210.80   56.63
   1   9   2   67.91   27.17
   1   9   2   63.84   28.69
   1   9   2   28.40   20.86
  -1  -9  -2   40.40   13.24
  -1  -9  -2   40.25   10.33
  -1  -9  -2   38.83   20.10
   1   9   3  332.97   89.15
   1   9   3  422.87  107.24
   1   9   3  652.96  131.80
  -1  -9  -3  343.28   70.06
  -1  -9  -3  318.42   81.87
   1   9   4 2289.02  495.50
   1   9   4 2337.56  536.47
   1   9   4 3088.45  609.73
  -1  -9  -4 2262.04  436.55
  -1  -9  -4 1977.36  439.24
   1   9   5  126.40   47.08
   1   9   5  229.09   65.72
   1   9   5  231.19   60.65
  -1  -9  -5  179.49   39.12
  -1  -9  -5  225.57   56.48
   1   9   6  190.43   51.20
   1   9   6  185.91   52.24
   1   9   6  119.69   45.92
  -1  -9  -6  184.62   42.46
  -1  -9  -6   67.83   34.52
   1   9   7  917.42  210.94
   1   9   7  997.38  225.90
   1   9   7  695.37  193.43
  -1  -9  -7  862.92  169.45
  -1  -9  -7 1128.90  235.77
   1   9   8   11.16   14.47
   1   9   8    0.81   11.76
   1   9   8   16.16   15.87
  -1  -9  -8    7.31   11.01
  -1  -9  -8   12.13   14.33
   1   9   9   43.21   23.13
   1   9   9   26.99   23.23
   1   9   9   45.99   31.00
  -1  -9  -9   56.33   23.22
  -1  -9  -9   45.06   18.79
  -1  -9  -9   26.27   26.75
   1   9  10   52.45   26.90
   1   9  10   67.75   34.01
  -1  -9 -10   68.58   29.21
  -1  -9 -10   64.20   24.86
  -1  -9 -10   75.84   35.68
   1   9  11    2.21    7.12
   1   9  11    3.03   10.40
   1   9  11    4.26   16.93
  -1  -9 -11    0.78   11.46
  -1  -9 -11    7.12    8.79
  -1  -9 -11    7.39   12.40
   1   9  12  137.49   37.15
   1   9  12   88.49   37.22
   1   9  12  160.90   55.95
  -1  -9 -12  104.03   47.54
  -1  -9 -12   70.48   35.51
   1   9  13 1979.01  411.14
   1   9  13 1477.24  358.24
   1   9  13 2402.93  543.89
  -1  -9 -13 1921.35  471.08
  -1  -9 -13 1441.00  366.34
   1   9  14  153.78   41.70
   1   9  14  102.71   41.46
  -1  -9 -14  266.73   78.61
  -1  -9 -14  165.47   54.82
   1   9  15 1918.38  385.68
  -1  -9 -15 1303.88  391.72
  -1  -9 -15 2040.73  468.89
  -1  -9 -15 1747.78  455.41
   1   9  16  142.66   36.23
   1   9  16   79.08   30.96
  -1  -9 -16  149.08   55.97
  -1  -9 -16   83.98   39.56
  -1  -9 -16   35.29   31.79
   1   9  17   91.94   27.85
   1   9  17   80.31   28.40
  -1  -9 -17   77.42   44.42
  -1  -9 -17  124.27   54.23
   1   9  18  104.55   29.63
   1   9  18   96.91   50.37
  -1  -9 -18   52.91   44.38
   1   9  19   16.02    9.95
   1   9  19    7.73   12.65
   1   9  19   12.29   19.93
  -1  -9 -19   18.14   18.36
  -1  -9 -19   18.51   22.67
   1   9  20   75.76   25.82
   1   9  20   59.92   28.15
   1   9  20   87.88   51.06
  -1  -9 -20  173.48   64.84
  -1  -9 -20  111.53   45.76
  -1  -9 -20   92.19   49.83
   1   9  21   12.26   10.02
   1   9  21    4.71    8.96
   1   9  21    0.84   18.95
  -1  -9 -21   -3.34   24.18
  -1  -9 -21   10.37   19.06
  -1  -9 -21    0.28   20.72
   1   9  22    1.27    6.83
   1   9  22   -3.09    6.00
   1   9  22   -6.80   16.96
  -1  -9 -22   -1.35   19.06
  -1  -9 -22   -8.98   15.11
  -1  -9 -22    3.96   17.93
   1   9  23  108.94   31.95
   1   9  23   82.92   31.51
   1   9  23  146.57   67.12
  -1  -9 -23  114.76   62.25
  -1  -9 -23  151.81   63.57
  -1  -9 -23  123.92   63.38
   1  10 -23  414.12  136.26
   1  10 -23  334.44  119.14
   1  10 -23  433.67  144.28
  -1 -10  23  339.79  127.01
   1  10 -22    6.21   14.73
   1  10 -22    0.44   14.82
   1  10 -22    5.96   14.72
   1  10 -22    4.85   17.45
   1  10 -21   17.64   19.39
   1  10 -21   12.44   18.79
   1  10 -21   20.31   19.43
   1  10 -21    5.88   21.26
  -1 -10  21    9.84   14.02
   1  10 -20   68.75   33.28
   1  10 -20   76.27   36.22
   1  10 -20   36.74   33.86
   1  10 -20   20.28   31.82
  -1 -10  20   39.32   26.67
   1  10 -19    4.01   10.12
   1  10 -19   -2.06   12.77
   1  10 -19    1.58   14.46
   1  10 -18   13.08   18.49
   1  10 -18   -0.12   19.47
   1  10 -18   24.40   19.55
  -1 -10  18   29.79   21.96
  -1 -10  18   11.27   15.27
   1  10 -17    7.52   16.36
   1  10 -17    6.28   13.46
  -1 -10  17    6.18   15.88
  -1 -10  17    3.87   10.27
   1  10 -16   15.85   14.73
  -1 -10  16   26.23   21.19
  -1 -10  16    3.18   12.31
   1  10 -15  719.03  212.70
   1  10 -15  542.50  166.26
   1  10 -15  913.19  214.09
  -1 -10  15 1152.38  260.96
  -1 -10  15  384.67  133.91
   1  10 -14   99.02   44.29
   1  10 -14   33.62   26.19
   1  10 -14  113.29   46.29
  -1 -10  14   98.46   42.95
  -1 -10  14   65.34   26.99
  -1 -10  14   72.71   35.89
   1  10 -13   57.10   33.58
   1  10 -13   29.11   16.63
   1  10 -13  105.75   37.00
  -1 -10  13   24.54   30.37
  -1 -10  13   41.93   21.25
  -1 -10  13   83.29   33.14
   1  10 -12  178.40   62.51
   1  10 -12  187.67   45.08
   1  10 -12  117.96   50.48
  -1 -10  12  191.54   68.55
  -1 -10  12   94.21   39.23
  -1 -10  12  203.84   62.41
   1  10 -11 1405.78  331.71
   1  10 -11 1358.87  316.04
  -1 -10  11  766.97  241.67
  -1 -10  11 1003.87  264.41
   1  10 -10   67.45   35.12
   1  10 -10   57.85   32.06
  -1 -10  10   91.64   42.47
  -1 -10  10   36.74   25.88
   1  10  -9  144.07   54.33
   1  10  -9  109.77   28.33
   1  10  -9  174.54   51.02
  -1 -10   9  192.47   65.88
  -1 -10   9  110.06   46.26
   1  10  -8  106.82   55.04
   1  10  -8  211.33   58.88
  -1 -10   8  235.53   73.48
  -1 -10   8  238.85   68.47
   1  10  -7  128.32   62.51
   1  10  -7  193.09   33.39
   1  10  -7  214.75   57.37
  -1 -10   7  260.90   78.54
  -1 -10   7  159.29   37.37
  -1 -10   7  153.66   55.12
   1  10  -6   18.24   20.17
   1  10  -6   10.89    5.46
   1  10  -6   10.94   14.79
  -1 -10   6   20.33   21.97
  -1 -10   6   12.11    7.44
  -1 -10   6   16.38   18.53
   1  10  -5   26.40   24.12
   1  10  -5   20.31    5.82
   1  10  -5   40.93   20.59
  -1 -10   5   20.47    8.01
  -1 -10   5   22.24   20.99
   1  10  -4 2561.45  542.84
  -1 -10   4 2619.75  631.66
  -1 -10   4 2306.89  536.44
   1  10  -3    5.93    8.30
   1  10  -3    0.16    1.16
   1  10  -3    1.25    6.40
  -1 -10   3  -11.10    9.54
  -1 -10   3   -1.14    2.32
  -1 -10   3    4.62    6.75
   1  10  -2   53.72   27.76
   1  10  -2   34.52   18.70
  -1 -10   2   32.16   21.80
  -1 -10   2   21.77    5.90
  -1 -10   2   30.46   18.02
   1  10  -1   76.85   36.47
   1  10  -1   46.99   26.29
  -1 -10   1   56.14   11.69
  -1 -10   1   71.76   27.66
   1  10   0  972.98  203.17
   1  10   0  741.47  199.12
   1  10   0  643.28  150.94
  -1 -10   0  564.15   85.82
  -1 -10   0 1188.96  217.83
   1  10   1 5723.33 1338.98
   1  10   1 7982.70 1809.85
   1  10   1 6984.36 1468.85
  -1 -10  -1 4763.93  921.38
  -1 -10  -1 5459.76  954.58
  -1 -10  -1 5143.78 1178.21
   1  10   2 1095.55  237.88
   1  10   2  907.21  231.10
   1  10   2  803.83  188.46
  -1 -10  -2  974.60  161.78
  -1 -10  -2  680.05  115.70
  -1 -10  -2 1059.53  217.35
   1  10   3  156.75   54.81
   1  10   3  268.38   72.41
   1  10   3  179.32   61.07
  -1 -10  -3  140.58   35.96
  -1 -10  -3  228.11   58.25
   1  10   4   60.96   31.25
   1  10   4  178.05   52.58
   1  10   4  129.29   45.51
  -1 -10  -4   98.99   36.99
   1  10   5    4.64   14.53
   1  10   5    2.19   13.12
   1  10   5    8.76   15.14
  -1 -10  -5   16.99    8.92
  -1 -10  -5    4.22   14.34
   1  10   6   24.27   25.40
   1  10   6   17.14   24.41
   1  10   6   55.52   28.91
  -1 -10  -6   38.14   16.95
  -1 -10  -6   37.93   13.74
  -1 -10  -6   58.55   24.93
   1  10   7  861.29  204.88
   1  10   7  776.93  199.66
   1  10   7  917.86  220.65
  -1 -10  -7  963.44  176.77
  -1 -10  -7  632.20  169.95
   1  10   8  108.83   39.88
   1  10   8  121.32   46.60
  -1 -10  -8   85.78   32.49
  -1 -10  -8   62.36   24.27
  -1 -10  -8   76.25   35.18
   1  10   9   74.89   34.94
   1  10   9   73.02   36.45
   1  10   9  107.39   43.08
  -1 -10  -9   69.69   30.52
  -1 -10  -9   82.36   27.91
  -1 -10  -9  100.38   38.85
   1  10  10   59.78   25.26
   1  10  10   12.50   19.93
   1  10  10   21.71   26.61
  -1 -10 -10   45.32   22.79
  -1 -10 -10   23.97   17.94
  -1 -10 -10   38.65   27.71
   1  10  11  104.14   42.42
   1  10  11  210.58   58.95
   1  10  11  180.70   63.22
  -1 -10 -11  191.91   61.21
  -1 -10 -11  149.69   45.90
   1  10  12   37.97   22.12
   1  10  12   48.46   24.14
  -1 -10 -12   33.99   24.04
  -1 -10 -12   43.78   21.18
   1  10  13   -3.42    9.08
   1  10  13    1.53    9.44
  -1 -10 -13   -6.52   10.93
  -1 -10 -13   -5.17    9.94
   1  10  14   63.29   25.40
   1  10  14   50.41   24.65
   1  10  14   40.21   36.34
  -1 -10 -14   59.26   35.84
  -1 -10 -14   49.31   28.64
   1  10  15  637.80  144.83
   1  10  15  702.53  200.70
  -1 -10 -15  623.99  190.29
  -1 -10 -15  579.72  165.40
  -1 -10 -15  840.71  213.42
   1  10  16  292.17   73.63
   1  10  16  275.74   80.64
  -1 -10 -16  311.01  110.10
  -1 -10 -16  325.25  100.03
  -1 -10 -16  374.00  115.51
   1  10  17   80.30   25.90
   1  10  17   55.84   28.45
  -1 -10 -17   68.43   45.05
  -1 -10 -17   76.81   41.08
   1  10  18   17.05   10.88
   1  10  18    7.63   10.28
  -1 -10 -18   10.27   18.01
  -1 -10 -18    1.78   20.97
   1  10  19    1.82    6.09
   1  10  19    6.62    7.80
   1  10  19   -2.22   15.29
  -1 -10 -19    0.28   17.45
  -1 -10 -19    9.02   14.07
  -1 -10 -19    2.46   15.90
   1  10  20  278.46   71.60
   1  10  20  237.71   71.25
   1  10  20  267.25  107.89
  -1 -10 -20  512.70  153.02
  -1 -10 -20  297.91  105.56
  -1 -10 -20  336.21  116.37
   1  10  21   -1.65    5.80
   1  10  21   -6.83    8.00
   1  10  21   -2.75   17.93
  -1 -10 -21  -12.86   19.98
  -1 -10 -21    4.18   14.18
  -1 -10 -21    3.48   18.27
   1  10  22   13.83   12.86
   1  10  22   19.99   27.63
  -1 -10 -22   53.82   34.15
  -1 -10 -22   15.74   20.75
  -1 -10 -22   14.44   24.59
   1  11 -22   14.25   20.72
   1  11 -22    3.34   19.52
   1  11 -22   11.84   20.25
   1  11 -22    2.66   18.98
  -1 -11  22   20.86   21.91
   1  11 -21    6.86   16.71
   1  11 -21    6.75   15.75
   1  11 -21   -7.54   15.35
   1  11 -21   14.62   16.21
  -1 -11  21   10.70   18.63
  -1 -11  21    2.14   12.79
   1  11 -20   13.23   19.37
   1  11 -20   13.53   15.80
   1  11 -20   10.89   16.95
   1  11 -20    3.06   19.38
  -1 -11  20    4.23   17.07
  -1 -11  20    5.99   12.32
   1  11 -19   14.52   19.93
   1  11 -19   12.05   19.22
   1  11 -19   24.50   22.36
   1  11 -19   19.13   21.03
  -1 -11  19   24.69   25.80
  -1 -11  19   13.13   16.98
   1  11 -18   78.23   45.44
   1  11 -18   56.32   30.60
   1  11 -18   92.60   43.81
   1  11 -18   78.99   39.23
  -1 -11  18   65.48   42.33
  -1 -11  18   47.40   27.29
   1  11 -17   27.24   23.40
   1  11 -17   14.97   15.72
   1  11 -17   10.29   20.82
  -1 -11  17   13.02   16.14
   1  11 -16    9.89   16.43
   1  11 -16   -1.42    9.51
  -1 -11  16    5.86   10.37
  -1 -11  16   -5.48   12.52
   1  11 -15   52.17   23.68
  -1 -11  15   51.06   25.89
  -1 -11  15   78.08   34.99
   1  11 -14   10.75   13.08
  -1 -11  14   18.80   13.70
   1  11 -13   -1.49    6.17
   1  11 -13   -0.28   12.33
  -1 -11  13   -3.81   15.22
  -1 -11  13    1.17    7.83
   1  11 -12  390.30  109.35
  -1 -11  12  282.97  105.35
  -1 -11  12  173.06   57.25
  -1 -11  12  492.13  115.19
   1  11 -11   73.27   33.97
  -1 -11  11   67.42   41.57
  -1 -11  11   47.90   20.40
  -1 -11  11   79.46   33.75
   1  11 -10  720.44  229.93
   1  11 -10 1139.55  252.60
  -1 -11  10 1934.39  401.46
  -1 -11  10  625.65  165.06
  -1 -11  10 1287.06  279.49
   1  11  -9   79.59   43.24
   1  11  -9   72.11   18.52
   1  11  -9   80.27   34.91
  -1 -11   9   54.75   40.08
  -1 -11   9   63.80   34.83
   1  11  -8  508.39  119.99
   1  11  -8  237.79   43.93
   1  11  -8  261.20   73.56
  -1 -11   8  282.48   97.39
  -1 -11   8  191.24   71.46
   1  11  -7   18.68   20.48
   1  11  -7   12.93    6.29
   1  11  -7   22.22   18.93
  -1 -11   7   15.99   23.50
  -1 -11   7   13.94    9.68
  -1 -11   7   23.06   18.92
   1  11  -6   33.33   25.01
   1  11  -6   38.34   22.65
  -1 -11   6   17.41   27.87
  -1 -11   6   31.78   11.56
  -1 -11   6   13.90   22.70
   1  11  -5  966.85  238.27
   1  11  -5  661.44   93.04
   1  11  -5  603.30  157.25
  -1 -11   5 1016.56  229.39
   1  11  -4 5598.00 1383.45
  -1 -11   4 8905.93 2129.28
  -1 -11   4 6365.90 1598.01
   1  11  -3   87.92   51.36
   1  11  -3  127.20   17.23
   1  11  -3  206.16   53.12
  -1 -11   3  120.56   60.46
  -1 -11   3  128.60   23.14
  -1 -11   3  140.37   48.84
   1  11  -2  360.92  115.52
   1  11  -2  502.03  119.57
  -1 -11   2  526.35  125.98
   1  11  -1 2041.94  543.40
   1  11  -1 2144.59  479.86
  -1 -11   1 2461.28  522.96
   1  11   0 1118.77  227.72
   1  11   0 1071.40  239.19
   1  11   0  545.60  143.47
  -1 -11   0  525.49   89.55
  -1 -11   0  577.48   85.30
  -1 -11   0  619.81  152.46
   1  11   1   17.73   21.88
   1  11   1   29.97   24.86
   1  11   1   19.68   21.48
  -1 -11  -1   27.76   11.03
  -1 -11  -1   33.64    9.52
  -1 -11  -1   24.79   21.47
   1  11   2  172.37   59.82
   1  11   2   81.89   50.29
   1  11   2  153.91   50.22
  -1 -11  -2  182.37   38.67
  -1 -11  -2  154.16   47.41
   1  11   3   13.05   20.03
   1  11   3   31.34   25.85
   1  11   3   16.81   23.66
  -1 -11  -3   27.55   12.28
  -1 -11  -3   21.72   18.09
   1  11   4  306.74   89.13
   1  11   4  423.02  115.51
   1  11   4  465.23  116.06
  -1 -11  -4  279.54   55.46
  -1 -11  -4  310.04   86.82
   1  11   5  -10.58   13.01
   1  11   5    6.68   13.62
   1  11   5    3.56   11.92
  -1 -11  -5    3.94    8.49
  -1 -11  -5   -4.87    6.16
  -1 -11  -5   -3.32    9.04
   1  11   6  157.06   48.63
   1  11   6   57.05   38.89
   1  11   6  104.04   45.16
  -1 -11  -6   76.05   29.06
  -1 -11  -6   74.22   23.33
  -1 -11  -6  109.17   39.57
   1  11   7 1706.48  418.92
   1  11   7 1398.56  377.03
   1  11   7 1893.06  452.21
  -1 -11  -7 1589.85  362.09
  -1 -11  -7 1928.48  364.05
  -1 -11  -7 2508.18  516.01
   1  11   8   22.22   19.70
   1  11   8   24.63   19.52
   1  11   8   34.37   25.81
  -1 -11  -8   10.52   12.29
  -1 -11  -8   15.45   10.31
   1  11   9  552.47  134.69
   1  11   9  400.99  116.17
   1  11   9  405.61  119.64
  -1 -11  -9  367.39   99.55
  -1 -11  -9  299.98   77.66
   1  11  10    1.57   14.27
   1  11  10    0.28   13.01
  -1 -11 -10    0.84    9.63
  -1 -11 -10    6.78    8.53
   1  11  11  563.23  114.91
   1  11  11  399.82  108.08
  -1 -11 -11  406.11  109.16
  -1 -11 -11  230.32   72.12
  -1 -11 -11  233.82   83.10
   1  11  12  648.87  150.63
   1  11  12  607.45  157.81
   1  11  12  420.14  149.63
  -1 -11 -12  655.23  174.26
  -1 -11 -12  495.90  130.03
  -1 -11 -12  637.11  176.63
   1  11  13   53.29   23.03
   1  11  13   39.48   25.51
   1  11  13   33.05   30.11
  -1 -11 -13   45.42   27.21
  -1 -11 -13   30.69   22.89
  -1 -11 -13   27.51   30.84
   1  11  14   46.46   20.02
   1  11  14   25.59   20.99
   1  11  14   24.04   26.09
  -1 -11 -14   53.93   29.43
  -1 -11 -14   32.90   21.06
   1  11  15    6.83   10.25
   1  11  15    5.85   10.62
   1  11  15    2.21   20.99
  -1 -11 -15   11.77   16.61
  -1 -11 -15   10.25   14.57
   1  11  16    7.25    8.33
   1  11  16    7.01    9.31
   1  11  16   -2.65   19.85
  -1 -11 -16    5.44   17.20
  -1 -11 -16   -1.59   11.45
  -1 -11 -16    0.60   17.32
   1  11  17  223.44   67.55
  -1 -11 -17  249.15   92.98
  -1 -11 -17  214.85   83.97
   1  11  18   79.18   29.18
   1  11  18   54.55   27.72
  -1 -11 -18   69.37   37.16
  -1 -11 -18   50.41   38.99
   1  11  19    8.61    9.65
   1  11  19    2.22    9.42
  -1 -11 -19    9.95   19.26
  -1 -11 -19    5.16   13.24
  -1 -11 -19    3.04   18.54
   1  11  20    5.22    8.05
   1  11  20    3.92   10.15
   1  11  20   10.98   21.81
  -1 -11 -20   -1.45   18.30
  -1 -11 -20    2.65   16.57
  -1 -11 -20   16.60   18.20
   1  11  21   -0.95    5.29
   1  11  21    0.37    6.93
   1  11  21    1.19   12.54
  -1 -11 -21    5.23   16.64
  -1 -11 -21    6.69   10.48
  -1 -11 -21   -3.45   14.07
   1  12 -21   11.71   19.70
   1  12 -21    3.92   13.32
   1  12 -21    3.33   16.46
   1  12 -21   16.85   22.12
  -1 -12  21    0.43   18.22
  -1 -12  21    4.87   12.36
   1  12 -20   33.45   39.32
   1  12 -20   71.05   32.60
   1  12 -20   94.04   45.72
   1  12 -20   60.38   35.82
  -1 -12  20  100.08   44.37
  -1 -12  20   33.61   26.19
   1  12 -19   28.19   28.21
   1  12 -19   18.82   19.02
   1  12 -19   20.60   30.49
   1  12 -19   32.46   26.41
  -1 -12  19   44.39   30.93
  -1 -12  19   19.40   19.55
   1  12 -18   49.07   40.20
   1  12 -18   63.85   29.48
   1  12 -18   59.69   40.48
  -1 -12  18   88.98   48.97
  -1 -12  18   68.41   32.68
   1  12 -17   -0.92   18.75
   1  12 -17    1.88    7.53
   1  12 -17    3.87   16.42
  -1 -12  17   -1.65   16.78
  -1 -12  17    3.60    7.98
  -1 -12  17    5.35   12.15
   1  12 -16   26.98   29.19
   1  12 -16   14.38   13.29
   1  12 -16    0.12   24.10
  -1 -12  16   12.92   23.88
  -1 -12  16   14.20   11.92
  -1 -12  16   13.96   18.22
   1  12 -15   13.43   19.60
   1  12 -15    0.88    9.91
   1  12 -15    9.56   17.74
  -1 -12  15    3.82   18.59
  -1 -12  15    6.19    9.76
  -1 -12  15    8.62   16.62
   1  12 -14   41.12   27.72
   1  12 -14   25.57   14.69
   1  12 -14   26.92   25.99
  -1 -12  14   48.68   35.92
  -1 -12  14   27.22   24.27
   1  12 -13    9.62   17.74
   1  12 -13    6.02    7.79
  -1 -12  13    5.14   19.08
  -1 -12  13    6.77   10.54
  -1 -12  13    9.82   16.21
   1  12 -12   23.56   28.91
   1  12 -12   27.67   14.52
  -1 -12  12   25.07   15.29
  -1 -12  12   45.32   25.36
   1  12 -11   63.48   33.60
  -1 -12  11   22.64   14.40
   1  12 -10  749.54  180.75
   1  12 -10  410.09   75.11
   1  12 -10  330.72  101.33
  -1 -12  10  315.68   71.35
   1  12  -9  454.54   78.54
   1  12  -9  464.96  125.35
   1  12  -8   29.56    9.51
   1  12  -8   36.80   22.06
  -1 -12   8   35.13   25.94
   1  12  -7  891.16  215.23
  -1 -12   7 1106.57  287.97
  -1 -12   7  723.48  141.13
  -1 -12   7  947.92  234.85
   1  12  -6   18.17    5.98
   1  12  -6   40.51   21.87
  -1 -12   6   21.19    9.51
  -1 -12   6   27.95   23.89
   1  12  -5  348.62   90.08
  -1 -12   5  503.62  132.20
  -1 -12   5  237.17   41.12
  -1 -12   5  292.87   90.47
   1  12  -4   35.84   29.26
   1  12  -4   65.28   28.87
  -1 -12   4   35.67   34.36
  -1 -12   4   39.73   27.95
   1  12  -3   72.56   39.45
   1  12  -3   48.06   28.46
  -1 -12   3   44.35   36.95
  -1 -12   3   39.24   28.50
   1  12  -2  940.57  277.44
   1  12  -2 1131.32  267.84
  -1 -12   2  998.66  140.77
  -1 -12   2 1318.75  294.09
   1  12  -1   56.98   36.10
   1  12  -1   53.15   31.04
   1  12  -1   52.98   28.12
  -1 -12   1   58.06   12.19
  -1 -12   1   66.53   30.99
   1  12   0   20.48   21.44
   1  12   0   41.15   24.28
   1  12   0   15.17   21.13
  -1 -12   0   12.54    7.56
  -1 -12   0   16.41    6.60
  -1 -12   0    2.68   17.96
   1  12   1  233.21   71.74
   1  12   1  130.74   64.44
   1  12   1  293.40   69.06
  -1 -12  -1  103.51   26.56
  -1 -12  -1  163.13   28.73
  -1 -12  -1  139.98   49.32
   1  12   2   30.78   22.32
   1  12   2   19.57   21.89
   1  12   2   20.14   20.80
  -1 -12  -2   13.71    9.27
  -1 -12  -2   28.61   16.99
   1  12   3  112.16   46.83
   1  12   3   85.09   49.16
   1  12   3   96.94   45.01
  -1 -12  -3  103.57   40.31
   1  12   4  118.06   49.89
   1  12   4   63.02   46.76
   1  12   4  156.41   54.33
  -1 -12  -4  178.95   35.60
  -1 -12  -4  113.60   46.69
   1  12   5   38.88   26.11
   1  12   5   26.33   28.64
   1  12   5   31.95   25.31
  -1 -12  -5   48.84   18.66
  -1 -12  -5   30.42   12.74
   1  12   6 1595.39  371.69
   1  12   6  877.99  282.25
   1  12   6 1424.43  345.28
  -1 -12  -6 1364.61  288.26
  -1 -12  -6 1274.55  243.90
   1  12   7  240.70   77.06
   1  12   7  152.87   66.81
  -1 -12  -7  220.91   62.41
  -1 -12  -7  177.02   44.72
   1  12   8  203.89   72.68
   1  12   8  317.79   87.91
  -1 -12  -8  238.29   68.06
  -1 -12  -8  203.88   52.14
  -1 -12  -8  158.33   65.73
   1  12   9  331.60   96.82
   1  12   9  335.64  100.41
  -1 -12  -9  212.49   57.66
  -1 -12  -9  317.22   93.00
   1  12  10   14.11   18.04
   1  12  10    7.23   17.24
   1  12  10    0.54   19.37
  -1 -12 -10    3.18   12.45
  -1 -12 -10   18.20   18.40
   1  12  11  -10.37   10.50
   1  12  11    0.87   13.70
  -1 -12 -11    0.26    8.34
  -1 -12 -11    4.10    6.68
  -1 -12 -11  -10.93   12.31
   1  12  12   25.10   17.18
   1  12  12   30.94   23.09
   1  12  12   49.94   32.10
  -1 -12 -12   34.57   24.60
  -1 -12 -12   31.52   17.37
  -1 -12 -12   14.23   25.68
   1  12  13    5.64   12.09
   1  12  13    4.64   11.51
   1  12  13    0.77   17.51
  -1 -12 -13   12.66   16.74
  -1 -12 -13   10.28   10.48
  -1 -12 -13    9.77   16.70
   1  12  14  209.80   55.01
   1  12  14  103.69   44.09
   1  12  14  149.73   62.47
  -1 -12 -14   82.20   38.39
  -1 -12 -14  135.79   62.31
   1  12  15   17.99   14.14
   1  12  15   13.24   14.29
   1  12  15   11.17   24.35
  -1 -12 -15   21.27   20.22
  -1 -12 -15   15.13   15.20
   1  12  16    7.73    9.59
   1  12  16    3.20   10.62
   1  12  16   21.55   21.95
  -1 -12 -16   -1.52   13.41
   1  12  17   27.95   15.01
   1  12  17   11.80   14.80
   1  12  17   32.52   28.76
  -1 -12 -17   13.95   17.75
  -1 -12 -17    8.73   25.54
   1  12  18   38.45   18.35
   1  12  18   18.14   18.65
  -1 -12 -18   30.09   26.47
  -1 -12 -18   63.54   29.92
   1  12  19    1.61    5.45
   1  12  19    2.31    6.24
  -1 -12 -19   -6.70   12.99
  -1 -12 -19    1.70   10.23
  -1 -12 -19  -10.03   10.20
   1  13 -19   45.52   37.92
   1  13 -19   32.63   19.71
   1  13 -19   49.35   40.20
  -1 -13  19   22.40   34.98
   1  13 -18    6.62   30.90
   1  13 -18   31.71   29.49
  -1 -13  18   22.29   25.96
  -1 -13  18   22.23   17.57
  -1 -13  18   34.08   26.40
   1  13 -17   17.85   23.48
   1  13 -17   13.65   11.35
   1  13 -17    7.02   22.27
  -1 -13  17    4.51   22.08
  -1 -13  17   10.51   14.29
  -1 -13  17   21.37   19.46
   1  13 -16  899.87  242.14
   1  13 -16  444.23  115.10
   1  13 -16  695.24  187.19
  -1 -13  16  324.85  146.45
  -1 -13  16  265.23  101.14
  -1 -13  16  860.61  207.71
   1  13 -15    5.03   15.31
   1  13 -15    4.93    7.93
   1  13 -15    8.46   13.73
  -1 -13  15  -10.41   15.50
  -1 -13  15   -1.52    7.61
  -1 -13  15    0.40   12.73
   1  13 -14   17.59   19.44
   1  13 -14    5.69    8.77
   1  13 -14    4.36   17.23
  -1 -13  14   18.99   22.31
  -1 -13  14    6.14    9.58
  -1 -13  14    6.71   17.02
   1  13 -13    8.91   20.36
   1  13 -13   -0.05    8.75
   1  13 -13    9.27   16.41
  -1 -13  13    9.49   19.53
  -1 -13  13    8.00    8.50
  -1 -13  13   13.34   17.07
   1  13 -12   20.44   23.63
   1  13 -12   16.97    9.96
   1  13 -12   17.90   20.63
  -1 -13  12   32.87   28.53
  -1 -13  12   31.57   22.24
   1  13 -11   10.53   16.69
   1  13 -11    2.78   14.17
  -1 -13  11   12.49   16.95
  -1 -13  11    2.07    7.00
  -1 -13  11   11.24   15.78
   1  13 -10    6.08   16.91
   1  13 -10    1.15    4.47
  -1 -13  10    7.35   16.50
  -1 -13  10    3.83   13.59
   1  13  -9   -0.49   11.05
   1  13  -9    0.70    3.52
  -1 -13   9   21.74   16.85
  -1 -13   9    6.65   13.25
   1  13  -8   28.90   24.99
   1  13  -8   27.29    8.13
  -1 -13   8   42.63   31.47
  -1 -13   8   26.75   12.24
  -1 -13   8   67.21   27.43
   1  13  -7   49.45   28.32
   1  13  -7   30.44    7.89
  -1 -13   7   49.66   36.20
  -1 -13   7   22.77   10.53
   1  13  -6   34.81   27.55
   1  13  -6   12.96    4.31
  -1 -13   6   13.55    7.13
   1  13  -5  308.26   35.92
   1  13  -5  847.78  159.82
   1  13  -4   85.93   48.69
   1  13  -4   95.69   39.01
   1  13  -3   25.09   21.68
   1  13  -3    8.85   17.79
   1  13  -2   65.83   34.22
   1  13  -1  312.65  102.08
  -1 -13   1  400.06   68.29
  -1 -13   1  397.13   60.57
   1  13   0  214.47   77.67
   1  13   0  356.59   93.64
  -1 -13   0  239.57   42.26
   1  13   1   -6.85   12.24
   1  13   1    7.89   12.70
  -1 -13  -1    2.96    4.65
   1  13   2   13.43   17.93
  -1 -13  -2    4.86    7.18
   1  13   3  305.93   94.64
   1  13   4  221.34   66.68
  -1 -13  -4  157.24   37.38
  -1 -13  -4  136.18   53.91
   1  13   5    8.83   16.36
   1  13   5    7.16   20.57
  -1 -13  -5    7.27   10.08
  -1 -13  -5    4.54    7.77
  -1 -13  -5   11.21   16.02
   1  13   6 2320.80  597.69
   1  13   6 3166.82  776.85
  -1 -13  -6 2046.59  524.11
   1  13   7   -3.60   12.55
   1  13   7    2.51   12.74
   1  13   7   -8.14   15.54
  -1 -13  -7    4.37    7.46
  -1 -13  -7    3.06    5.40
  -1 -13  -7   -2.89   11.64
   1  13   8  826.30  205.79
   1  13   8  935.37  232.76
   1  13   8  998.62  240.33
  -1 -13  -8  739.07  169.69
  -1 -13  -8  490.68  119.44
  -1 -13  -8  411.35  141.20
   1  13   9    1.07   14.77
   1  13   9   14.49   16.99
   1  13   9   15.48   18.58
  -1 -13  -9   -1.63   10.72
  -1 -13  -9    0.01    9.33
  -1 -13  -9   13.74   15.14
   1  13  10   67.42   40.94
   1  13  10   42.17   35.03
   1  13  10   67.79   40.30
  -1 -13 -10   76.51   32.22
  -1 -13 -10   88.93   27.54
  -1 -13 -10   67.52   37.24
   1  13  11  317.62   95.07
   1  13  11  170.62   69.74
   1  13  11  278.01   91.31
  -1 -13 -11  247.01   73.80
  -1 -13 -11  175.57   54.12
  -1 -13 -11  134.10   67.39
   1  13  12   48.88   31.04
   1  13  12  117.75   44.61
   1  13  12   75.33   46.85
  -1 -13 -12   66.33   27.08
  -1 -13 -12   67.35   39.64
   1  13  13   15.17   15.30
   1  13  13    0.34   15.79
   1  13  13   23.58   24.98
  -1 -13 -13   18.91   17.69
  -1 -13 -13   11.92   20.27
   1  13  14  174.15   53.06
   1  13  14  111.65   56.90
  -1 -13 -14  103.90   51.47
  -1 -13 -14  109.30   42.52
  -1 -13 -14  163.15   59.84
   1  13  15    7.95   10.24
   1  13  15   13.86   12.86
   1  13  15    1.79   20.43
  -1 -13 -15   -2.94   14.37
  -1 -13 -15    3.43    9.13
  -1 -13 -15    2.38   16.15
   1  13  16   15.33   15.27
   1  13  16   14.71   17.21
   1  13  16   13.92   24.98
  -1 -13 -16   10.15   22.98
   1  13  17   13.84   13.11
   1  13  17    8.70   14.82
   1  13  17   13.61   27.15
  -1 -13 -17   18.88   17.39
   1  13  18   18.18   12.26
   1  13  18   -0.52   22.54
  -1 -13 -18    7.18   21.21
  -1 -13 -18   -1.97   14.55
  -1 -13 -18    4.42   21.25
   1  14 -17   46.91   35.49
   1  14 -17   19.95   13.66
   1  14 -17   48.29   32.05
  -1 -14  17   37.03   32.61
  -1 -14  17    9.73   15.49
  -1 -14  17   45.26   27.69
   1  14 -16   16.43   27.61
   1  14 -16   10.21   11.56
   1  14 -16    6.78   17.87
  -1 -14  16    6.89   24.69
  -1 -14  16   11.81   11.94
  -1 -14  16    8.45   20.70
   1  14 -15   33.50   39.33
   1  14 -15   36.87   17.24
   1  14 -15   39.36   27.41
  -1 -14  15   29.56   37.40
  -1 -14  15   23.78   18.12
  -1 -14  15   52.81   33.72
   1  14 -14  179.22   73.19
   1  14 -14  120.07   32.81
   1  14 -14  162.26   55.59
  -1 -14  14  131.83   67.42
  -1 -14  14   64.25   29.71
  -1 -14  14  140.64   54.99
   1  14 -13  690.55  192.32
   1  14 -13  384.52   86.74
   1  14 -13  460.90  137.32
  -1 -14  13  541.07  173.75
  -1 -14  13  271.66   90.33
  -1 -14  13  490.56  148.14
   1  14 -12    7.94   17.47
   1  14 -12   -2.24   13.85
  -1 -14  12    2.62   18.68
  -1 -14  12    2.94    6.61
  -1 -14  12    4.69   15.58
   1  14 -11  370.07  117.11
   1  14 -11  214.65   75.49
  -1 -14  11  265.99   99.62
  -1 -14  11  206.23   52.99
  -1 -14  11  257.85   90.65
   1  14 -10    9.82   27.96
   1  14 -10   17.11    7.87
   1  14 -10   26.21   20.44
  -1 -14  10   24.75   30.68
  -1 -14  10   38.74   24.20
   1  14  -9   33.92   26.01
   1  14  -9   15.29    6.68
   1  14  -9   28.00   21.57
  -1 -14   9   13.62   28.03
  -1 -14   9   27.56   22.26
   1  14  -8   32.07   32.68
   1  14  -8   46.23   25.77
  -1 -14   8   38.13   33.08
  -1 -14   8   21.17   11.65
  -1 -14   8   45.39   26.68
   1  14  -7  223.59   81.81
   1  14  -7  187.64   60.11
  -1 -14   7  130.72   68.46
  -1 -14   7  113.73   29.17
  -1 -14   7  162.05   61.10
   1  14  -6  -17.25   14.79
   1  14  -6   -4.38   11.25
  -1 -14   6    0.53   14.31
  -1 -14   6   -0.86    3.30
  -1 -14   6    8.52   13.45
   1  14  -5  103.38   46.35
  -1 -14   5  133.61   59.83
  -1 -14   5  145.80   56.96
   1  14  -4   17.88   28.68
   1  14  -4   21.50   20.65
  -1 -14   4   30.71   23.81
   1  14  -3   84.37   49.64
   1  14  -3  102.30   44.37
  -1 -14   3  104.18   44.59
   1  14  -2  271.95   96.78
   1  14  -2  283.11  100.30
   1  14  -2  257.31   82.81
  -1 -14   2  268.21   87.05
   1  14  -1   72.49   41.94
   1  14  -1   73.49   37.01
   1  14  -1   71.12   36.28
  -1 -14   1   40.17   28.03
   1  14   0  236.13   77.88
   1  14   0  118.32   60.83
   1  14   0  202.85   67.93
  -1 -14   0  155.00   29.33
  -1 -14   0  136.54   56.10
   1  14   1   97.49   38.45
   1  14   1   63.83   39.00
   1  14   1   70.31   33.48
  -1 -14  -1   37.04   15.38
  -1 -14  -1   40.19   11.80
  -1 -14  -1   72.07   31.36
   1  14   2   69.81   40.43
   1  14   2   83.33   34.25
  -1 -14  -2   54.70   18.66
  -1 -14  -2   35.14   28.32
   1  14   3   11.30   17.83
   1  14   3   15.68   17.68
  -1 -14  -3    4.27    5.44
  -1 -14  -3   -4.02   14.93
   1  14   4   31.55   27.69
   1  14   4   27.21   27.27
  -1 -14  -4   24.37   12.97
  -1 -14  -4   15.40   10.25
  -1 -14  -4   18.97   20.16
   1  14   5  166.60   63.94
   1  14   5  104.32   54.56
  -1 -14  -5  157.34   40.45
  -1 -14  -5   92.65   26.61
  -1 -14  -5  112.80   51.47
   1  14   6  211.93   94.40
   1  14   6  333.25  110.94
  -1 -14  -6  362.09   87.52
  -1 -14  -6  362.04   78.01
  -1 -14  -6  461.94  124.33
   1  14   7  213.93   76.98
  -1 -14  -7  171.84   50.14
  -1 -14  -7  121.68   33.91
  -1 -14  -7  195.60   65.94
   1  14   8   -4.19   11.21
  -1 -14  -8   -3.74    7.01
  -1 -14  -8    2.80    4.72
  -1 -14  -8    2.03   11.32
   1  14   9   -2.97   11.05
  -1 -14  -9   -0.54    7.62
  -1 -14  -9   -1.70    5.41
  -1 -14  -9    9.98   11.62
   1  14  10   18.50   18.01
   1  14  10   -2.28   20.65
  -1 -14 -10    4.83   12.05
  -1 -14 -10   18.63   20.29
   1  14  11   85.01   46.50
   1  14  11   96.13   48.68
  -1 -14 -11   86.01   35.36
  -1 -14 -11   38.59   24.67
  -1 -14 -11   89.90   39.82
   1  14  12    2.99   10.59
[truncated: 12,170,691 more chars]
